# Supplementary material for: Structural basis for the transformation pathways of the sodium naproxen anhydrate–hydrate system
Source: IUCrJ. 2014 Aug 20;1(Pt 5):328–37. doi: 10.1107/S2052252514015450 (PMC4174875; doi:10.1107/S2052252514015450)
Supplement: Supplementary file 1 [file m-01-00328-sup1.cif]

#==============================================================================
data_DH1
#==============================================================================

_audit_creation_method            SHELXL-97
_chemical_name_systematic         ?
_chemical_name_common             'Naproxen sodium dihydrate'
_chemical_melting_point           ?
_chemical_formula_moiety          'C14 H13 O3 -, Na +, 2(H2 O)'
_chemical_formula_sum             'C14 H17 Na O5'
_chemical_formula_weight          288.27
_chemical_absolute_configuration  unk

loop_ 
 _atom_type_symbol 
 _atom_type_description 
 _atom_type_scat_dispersion_real 
 _atom_type_scat_dispersion_imag 
 _atom_type_scat_source 
 'C'  'C'   0.0033   0.0016 
 'International Tables Vol C Tables 4.2.6.8 and 6.1.1.4' 
 'H'  'H'   0.0000   0.0000 
 'International Tables Vol C Tables 4.2.6.8 and 6.1.1.4' 
 'O'  'O'   0.0106   0.0060 
 'International Tables Vol C Tables 4.2.6.8 and 6.1.1.4' 
 'Na'  'Na'   0.0362   0.0249 
 'International Tables Vol C Tables 4.2.6.8 and 6.1.1.4' 

_symmetry_cell_setting            triclinic
_symmetry_space_group_name_H-M    'P 1'
_symmetry_space_group_name_Hall   'P 1'

loop_ 
 _symmetry_equiv_pos_as_xyz 
 'x, y, z' 

_cell_length_a                    22.281(9) 
_cell_length_b                    5.811(2) 
_cell_length_c                    5.435(2) 
_cell_angle_alpha                 89.53(2) 
_cell_angle_beta                  85.53(1) 
_cell_angle_gamma                 92.61(1) 
_cell_volume                      700.8(5) 
_cell_formula_units_Z             2 
_cell_measurement_temperature     150(2) 
_cell_measurement_reflns_used     970
_cell_measurement_theta_min       2.75
_cell_measurement_theta_max       20.63

_exptl_crystal_description        lath
_exptl_crystal_colour             colourless
_exptl_crystal_size_max           0.20 
_exptl_crystal_size_mid           0.10 
_exptl_crystal_size_min           0.04 
_exptl_crystal_density_meas       ? 
_exptl_crystal_density_diffrn     1.366 
_exptl_crystal_density_method     'not measured' 
_exptl_crystal_F_000              304 
_exptl_absorpt_coefficient_mu     0.128 
_exptl_absorpt_correction_type    multi-scan
_exptl_absorpt_correction_T_min   0.679
_exptl_absorpt_correction_T_max   0.995
_exptl_absorpt_process_details    'SADABS (Sheldrick, 2008)'

_exptl_special_details
;
The diffraction pattern is indicative of multiple twinning.
This data set was obtained by integrating a single component.
Post-analysis of the data using TWINROTMAT identified non-merohedral 
twinning by 2-fold rotation around the b axis.
==============================================================================
This CIF is based on an HKLF-5 refinement against data generated by TWINROTMAT
==============================================================================
All non-H atoms are refined anisotropically, but all ADPs are restrained
to approximate isotropic behaviour (ISOR in SHELXL).
;
 
_diffrn_ambient_temperature       150(2) 
_diffrn_radiation_wavelength      0.71073 
_diffrn_radiation_type            MoK\a 
_diffrn_radiation_source          'fine-focus sealed tube' 
_diffrn_radiation_monochromator   graphite 
_diffrn_measurement_device_type   'Bruker Nonius X8APEX-II CCD'
_diffrn_measurement_method         '\w and \f scans'
_diffrn_standards_number          0
_diffrn_standards_interval_count  .
_diffrn_standards_interval_time   .
_diffrn_standards_decay_%         ?
_diffrn_reflns_number             1462 
# data not merged for HKLF-5 refinement
# R(int) is based on merging of data prior to application of TWINROTMAT
_diffrn_reflns_av_R_equivalents   0.0347 
_diffrn_reflns_av_sigmaI/netI     0.0599 
_diffrn_reflns_limit_h_min        -23 
_diffrn_reflns_limit_h_max        23 
_diffrn_reflns_limit_k_min        -6 
_diffrn_reflns_limit_k_max        6 
_diffrn_reflns_limit_l_min        -5 
_diffrn_reflns_limit_l_max        5 
_diffrn_reflns_theta_min          3.59 
_diffrn_reflns_theta_max          22.01 
_diffrn_measured_fraction_theta_max    0.849 
_diffrn_reflns_theta_full              22.01 
_diffrn_measured_fraction_theta_full   0.849 
_reflns_number_total              1462 
_reflns_number_gt                 1209 
_reflns_threshold_expression      I>2\s(I) 
 
_computing_data_collection        'APEX2 v2010.1-2 (Bruker, 2010)'
_computing_cell_refinement        'SAINT v.7.68a (Bruker, 2010)'
_computing_data_reduction         SAINT
_computing_structure_solution     'SHELXTL v.6.12 (Sheldrick, 2008)'
_computing_structure_refinement   SHELXTL
_computing_molecular_graphics     SHELXTL
_computing_publication_material   SHELXTL
 
_refine_special_details 
; 
 Refinement of F^2^ against ALL reflections.  The weighted R-factor wR and 
 goodness of fit S are based on F^2^, conventional R-factors R are based 
 on F, with F set to zero for negative F^2^. The threshold expression of 
 F^2^ > 2sigma(F^2^) is used only for calculating R-factors(gt) etc. and is 
 not relevant to the choice of reflections for refinement.  R-factors based 
 on F^2^ are statistically about twice as large as those based on F, and R- 
 factors based on ALL data will be even larger. 
; 
 
_refine_ls_structure_factor_coef  Fsqd  
_refine_ls_matrix_type            full 
_refine_ls_weighting_scheme       calc  
_refine_ls_weighting_details 
 'calc w=1/[\s^2^(Fo^2^)+(0.0808P)^2^+2.7357P] where P=(Fo^2^+2Fc^2^)/3' 
_atom_sites_solution_primary      direct 
_atom_sites_solution_secondary    difmap 
_atom_sites_solution_hydrogens    geom 
_refine_ls_hydrogen_treatment     constr
_refine_ls_extinction_method      none 
_refine_ls_extinction_coef        ? 
_refine_ls_abs_structure_details
;
 In the absence of significant anomalous scattering effects,
 Friedel pairs have been merged as equivalent data
;
_refine_ls_abs_structure_Flack    ?
_refine_ls_number_reflns          1462 
_refine_ls_number_parameters      362 
_refine_ls_number_restraints      243 
_refine_ls_R_factor_all           0.0930 
_refine_ls_R_factor_gt            0.0783 
_refine_ls_wR_factor_ref          0.2041 
_refine_ls_wR_factor_gt           0.1945 
_refine_ls_goodness_of_fit_ref    1.120 
_refine_ls_restrained_S_all       1.065 
_refine_ls_shift/su_max           0.001 
_refine_ls_shift/su_mean          0.000 
_refine_diff_density_max          0.321 
_refine_diff_density_min          -0.288 
_refine_diff_density_rms          0.071 
 
loop_ 
 _atom_site_label 
 _atom_site_type_symbol 
 _atom_site_fract_x 
 _atom_site_fract_y 
 _atom_site_fract_z 
 _atom_site_U_iso_or_equiv 
 _atom_site_adp_type 
 _atom_site_occupancy 
 _atom_site_symmetry_multiplicity 
 _atom_site_calc_flag 
 _atom_site_refinement_flags 
 _atom_site_disorder_assembly 
 _atom_site_disorder_group 
Na1 Na 0.4339(3) 0.3634(10) 0.6135(10) 0.0454(16) Uani 1 1 d U . . 
Na2 Na 0.5658(3) 0.6342(9) 0.3842(9) 0.0404(16) Uani 1 1 d U . . 
O1W O 0.4606(5) 0.1477(19) 0.2681(19) 0.045(3) Uani 1 1 d U . . 
H1W H 0.4970 0.1947 0.2339 0.068 Uiso 1 1 d R . . 
H2W H 0.4444 0.1087 0.1372 0.068 Uiso 1 1 d R . . 
O2W O 0.5375(5) 0.8694(19) 0.738(2) 0.050(3) Uani 1 1 d U . . 
H3W H 0.5017 0.9125 0.7660 0.075 Uiso 1 1 d R . . 
H4W H 0.5583 0.8886 0.8611 0.075 Uiso 1 1 d R . . 
O3W O 0.5377(5) 0.357(2) 0.690(2) 0.057(3) Uani 1 1 d U . . 
H5W H 0.5525 0.3456 0.8292 0.086 Uiso 1 1 d R . . 
H6W H 0.5375 0.2110 0.7046 0.086 Uiso 1 1 d R . . 
O4W O 0.4611(5) 0.6711(17) 0.311(2) 0.045(3) Uani 1 1 d U . . 
H7W H 0.4429 0.6620 0.1792 0.067 Uiso 1 1 d R . . 
H8W H 0.4613 0.8171 0.2977 0.067 Uiso 1 1 d R . . 
O1 O 0.4010(5) 0.647(2) 0.8746(19) 0.051(3) Uani 1 1 d U . . 
O2 O 0.4089(5) 1.032(2) 0.842(2) 0.056(3) Uani 1 1 d U . . 
O3 O 0.0483(5) 0.850(2) 1.745(2) 0.067(4) Uani 1 1 d U . . 
C1 C 0.1379(7) 0.992(3) 1.505(3) 0.051(4) Uani 1 1 d U . . 
H1 H 0.1397 1.1259 1.6028 0.061 Uiso 1 1 calc R . . 
C2 C 0.1822(7) 0.960(3) 1.303(3) 0.039(4) Uani 1 1 d U . . 
C3 C 0.2305(7) 1.117(3) 1.246(3) 0.043(4) Uani 1 1 d U . . 
H3 H 0.2339 1.2520 1.3415 0.052 Uiso 1 1 calc R . . 
C4 C 0.2725(7) 1.082(3) 1.059(3) 0.051(4) Uani 1 1 d U . . 
H4 H 0.3029 1.1994 1.0193 0.062 Uiso 1 1 calc R . . 
C5 C 0.2726(7) 0.876(3) 0.920(3) 0.036(4) Uani 1 1 d U . . 
C6 C 0.2237(7) 0.720(3) 0.976(3) 0.040(4) Uani 1 1 d U . . 
H6 H 0.2202 0.5868 0.8772 0.048 Uiso 1 1 calc R . . 
C7 C 0.1802(6) 0.751(3) 1.166(3) 0.032(4) Uani 1 1 d U . . 
C8 C 0.1306(8) 0.587(4) 1.227(3) 0.067(6) Uani 1 1 d U . . 
H8 H 0.1267 0.4473 1.1381 0.081 Uiso 1 1 calc R . . 
C9 C 0.0883(7) 0.639(3) 1.420(3) 0.046(4) Uani 1 1 d U . . 
H9 H 0.0546 0.5347 1.4583 0.055 Uiso 1 1 calc R . . 
C10 C 0.0938(7) 0.828(3) 1.552(3) 0.050(4) Uani 1 1 d U . . 
C11 C 0.3209(6) 0.836(3) 0.714(3) 0.032(4) Uani 1 1 d U . . 
H11 H 0.3211 0.9722 0.6003 0.039 Uiso 1 1 calc R . . 
C12 C 0.3804(7) 0.840(3) 0.808(3) 0.039(4) Uani 1 1 d U . . 
C13 C 0.3082(7) 0.622(3) 0.553(3) 0.045(4) Uani 1 1 d U . . 
H13A H 0.2674 0.6257 0.4980 0.067 Uiso 1 1 calc R . . 
H13B H 0.3117 0.4810 0.6508 0.067 Uiso 1 1 calc R . . 
H13C H 0.3375 0.6229 0.4089 0.067 Uiso 1 1 calc R . . 
C14 C 0.0525(8) 1.046(4) 1.902(3) 0.066(5) Uani 1 1 d U . . 
H14A H 0.0189 1.0375 2.0304 0.099 Uiso 1 1 calc R . . 
H14B H 0.0506 1.1874 1.8040 0.099 Uiso 1 1 calc R . . 
H14C H 0.0907 1.0475 1.9797 0.099 Uiso 1 1 calc R . . 
O1A O 0.5869(5) 0.316(2) 0.1437(19) 0.043(3) Uani 1 1 d U . . 
O2A O 0.6036(5) -0.0646(18) 0.1311(17) 0.040(3) Uani 1 1 d U . . 
O3A O 0.9508(5) 0.318(2) -0.714(2) 0.056(3) Uani 1 1 d U . . 
C1A C 0.8587(7) 0.432(3) -0.476(3) 0.040(4) Uani 1 1 d U . . 
H1A H 0.8555 0.5650 -0.5756 0.048 Uiso 1 1 calc R . . 
C2A C 0.8146(6) 0.383(3) -0.280(3) 0.037(4) Uani 1 1 d U . . 
C3A C 0.7664(8) 0.517(3) -0.227(3) 0.052(5) Uani 1 1 d U . . 
H3A H 0.7627 0.6523 -0.3225 0.062 Uiso 1 1 calc R . . 
C4A C 0.7226(7) 0.460(3) -0.035(3) 0.050(4) Uani 1 1 d U . . 
H4A H 0.6902 0.5584 0.0024 0.060 Uiso 1 1 calc R . . 
C5A C 0.7270(7) 0.255(3) 0.101(3) 0.035(4) Uani 1 1 d U . . 
C6A C 0.7730(7) 0.122(3) 0.055(3) 0.045(4) Uani 1 1 d U . . 
H6A H 0.7759 -0.0096 0.1579 0.054 Uiso 1 1 calc R . . 
C7A C 0.8183(7) 0.166(3) -0.141(3) 0.035(4) Uani 1 1 d U . . 
C8A C 0.8672(7) 0.030(3) -0.198(3) 0.053(5) Uani 1 1 d U . . 
H8A H 0.8715 -0.1059 -0.1038 0.064 Uiso 1 1 calc R . . 
C9A C 0.9085(7) 0.088(3) -0.383(3) 0.055(5) Uani 1 1 d U . . 
H9A H 0.9407 -0.0107 -0.4213 0.066 Uiso 1 1 calc R . . 
C10A C 0.9052(7) 0.295(3) -0.525(3) 0.045(4) Uani 1 1 d U . . 
C11A C 0.6763(7) 0.198(3) 0.314(3) 0.042(4) Uani 1 1 d U . . 
H11A H 0.6712 0.3375 0.4191 0.050 Uiso 1 1 calc R . . 
C12A C 0.6157(7) 0.146(3) 0.182(3) 0.031(4) Uani 1 1 d U . . 
C13A C 0.6892(7) -0.001(3) 0.476(3) 0.051(4) Uani 1 1 d U . . 
H13D H 0.6966 -0.1366 0.3747 0.076 Uiso 1 1 calc R . . 
H13E H 0.6545 -0.0343 0.5955 0.076 Uiso 1 1 calc R . . 
H13F H 0.7248 0.0384 0.5651 0.076 Uiso 1 1 calc R . . 
C14A C 0.9494(8) 0.531(3) -0.866(3) 0.062(5) Uani 1 1 d U . . 
H14D H 0.9825 0.5337 -0.9958 0.092 Uiso 1 1 calc R . . 
H14E H 0.9539 0.6664 -0.7611 0.092 Uiso 1 1 calc R . . 
H14F H 0.9109 0.5340 -0.9411 0.092 Uiso 1 1 calc R . . 
 
loop_ 
 _atom_site_aniso_label 
 _atom_site_aniso_U_11 
 _atom_site_aniso_U_22 
 _atom_site_aniso_U_33 
 _atom_site_aniso_U_23 
 _atom_site_aniso_U_13 
 _atom_site_aniso_U_12 
Na1 0.066(4) 0.031(4) 0.039(3) -0.001(3) -0.007(3) -0.001(3) 
Na2 0.059(4) 0.034(4) 0.028(3) 0.015(3) -0.002(3) 0.003(3) 
O1W 0.065(6) 0.039(6) 0.033(5) -0.003(5) -0.007(5) 0.003(5) 
O2W 0.060(6) 0.042(6) 0.048(6) -0.004(5) -0.013(5) 0.004(5) 
O3W 0.065(6) 0.071(7) 0.037(6) 0.018(5) -0.009(5) 0.002(5) 
O4W 0.067(6) 0.026(5) 0.043(6) 0.009(5) -0.016(5) 0.003(5) 
O1 0.065(6) 0.052(7) 0.038(6) -0.009(5) -0.016(5) 0.016(5) 
O2 0.066(6) 0.056(7) 0.047(6) 0.006(5) -0.017(5) -0.014(5) 
O3 0.064(6) 0.073(8) 0.062(7) 0.006(6) -0.001(6) 0.003(6) 
C1 0.054(8) 0.053(9) 0.046(7) -0.002(7) -0.008(6) 0.006(7) 
C2 0.042(7) 0.039(8) 0.038(7) 0.005(6) -0.009(6) 0.003(6) 
C3 0.053(8) 0.027(8) 0.050(8) -0.003(7) -0.008(6) 0.000(6) 
C4 0.049(8) 0.051(9) 0.053(7) 0.011(7) 0.000(7) -0.006(7) 
C5 0.044(7) 0.029(8) 0.037(7) 0.003(6) -0.012(6) 0.002(6) 
C6 0.045(7) 0.034(8) 0.042(7) -0.007(6) -0.009(6) 0.004(6) 
C7 0.038(7) 0.019(7) 0.043(7) 0.001(6) -0.015(6) 0.009(6) 
C8 0.071(9) 0.067(10) 0.063(9) -0.003(8) -0.005(7) -0.009(8) 
C9 0.048(7) 0.042(8) 0.048(8) 0.009(7) -0.003(6) 0.009(6) 
C10 0.051(8) 0.055(9) 0.043(7) 0.002(7) 0.000(7) -0.004(7) 
C11 0.044(7) 0.026(7) 0.027(7) 0.002(6) -0.008(6) 0.001(6) 
C12 0.060(8) 0.027(8) 0.030(7) 0.006(6) -0.003(6) 0.004(7) 
C13 0.044(7) 0.053(9) 0.038(7) -0.002(7) -0.011(6) 0.003(6) 
C14 0.065(9) 0.065(10) 0.066(8) -0.002(8) 0.004(7) 0.003(7) 
O1A 0.059(6) 0.042(6) 0.031(5) 0.004(5) -0.009(5) 0.016(5) 
O2A 0.056(6) 0.039(6) 0.026(5) 0.002(5) -0.008(4) 0.003(5) 
O3A 0.062(6) 0.047(7) 0.058(6) 0.010(6) 0.001(5) 0.001(5) 
C1A 0.046(7) 0.033(8) 0.042(7) 0.002(6) -0.008(6) 0.004(6) 
C2A 0.039(7) 0.032(8) 0.042(7) 0.016(6) -0.008(6) 0.006(6) 
C3A 0.064(8) 0.048(9) 0.043(7) 0.021(7) -0.008(6) -0.001(7) 
C4A 0.043(7) 0.051(9) 0.055(8) 0.010(7) 0.005(6) 0.009(7) 
C5A 0.044(7) 0.036(8) 0.023(6) 0.007(6) -0.011(6) -0.008(6) 
C6A 0.046(7) 0.045(8) 0.046(7) 0.004(7) -0.017(6) 0.000(7) 
C7A 0.041(7) 0.019(7) 0.046(7) 0.003(6) -0.008(6) 0.002(6) 
C8A 0.051(8) 0.057(9) 0.054(8) 0.014(7) -0.013(7) 0.002(7) 
C9A 0.050(8) 0.055(9) 0.061(8) 0.005(7) -0.006(7) 0.009(7) 
C10A 0.055(8) 0.043(8) 0.038(7) -0.002(7) -0.007(7) -0.006(7) 
C11A 0.047(7) 0.047(8) 0.033(7) 0.000(7) -0.008(6) 0.002(6) 
C12A 0.042(7) 0.034(8) 0.017(6) -0.006(6) -0.005(5) -0.002(6) 
C13A 0.058(8) 0.058(9) 0.036(7) 0.010(7) -0.002(6) 0.004(7) 
C14A 0.063(8) 0.062(9) 0.058(8) 0.001(8) 0.007(7) 0.002(7) 
 
_geom_special_details 
; 
 All esds (except the esd in the dihedral angle between two l.s. planes) 
 are estimated using the full covariance matrix.  The cell esds are taken 
 into account individually in the estimation of esds in distances, angles 
 and torsion angles; correlations between esds in cell parameters are only 
 used when they are defined by crystal symmetry.  An approximate (isotropic) 
 treatment of cell esds is used for estimating esds involving l.s. planes. 
; 
 
loop_ 
 _geom_bond_atom_site_label_1 
 _geom_bond_atom_site_label_2 
 _geom_bond_distance 
 _geom_bond_site_symmetry_2 
 _geom_bond_publ_flag 
Na1 O1 2.292(13) . ? 
Na1 O2 2.308(12) 1_545 ? 
Na1 O1W 2.320(13) . ? 
Na1 O3W 2.385(14) . ? 
Na1 O4W 2.444(11) . ? 
Na1 Na2 3.412(7) . ? 
Na1 H1W 2.6270 . ? 
Na1 H6W 2.5929 . ? 
Na2 O2A 2.305(11) 1_565 ? 
Na2 O1A 2.317(13) . ? 
Na2 O3W 2.337(12) . ? 
Na2 O4W 2.415(13) . ? 
Na2 O2W 2.427(13) . ? 
Na2 H8W 2.6745 . ? 
O1W H1W 0.8501 . ? 
O1W H2W 0.8499 . ? 
O2W H3W 0.8499 . ? 
O2W H4W 0.8499 . ? 
O3W H5W 0.8500 . ? 
O3W H6W 0.8501 . ? 
O4W H7W 0.8500 . ? 
O4W H8W 0.8501 . ? 
O1 C12 1.289(19) . ? 
O2 C12 1.28(2) . ? 
O2 Na1 2.308(12) 1_565 ? 
O3 C10 1.41(2) . ? 
O3 C14 1.43(2) . ? 
C1 C10 1.34(2) . ? 
C1 C2 1.44(2) . ? 
C1 H1 0.9500 . ? 
C2 C3 1.39(2) . ? 
C2 C7 1.43(2) . ? 
C3 C4 1.35(2) . ? 
C3 H3 0.9500 . ? 
C4 C5 1.42(2) . ? 
C4 H4 0.9500 . ? 
C5 C6 1.40(2) . ? 
C5 C11 1.52(2) . ? 
C6 C7 1.38(2) . ? 
C6 H6 0.9500 . ? 
C7 C8 1.44(2) . ? 
C8 C9 1.40(2) . ? 
C8 H8 0.9500 . ? 
C9 C10 1.32(3) . ? 
C9 H9 0.9500 . ? 
C11 C12 1.46(2) . ? 
C11 C13 1.55(2) . ? 
C11 H11 1.0000 . ? 
C13 H13A 0.9800 . ? 
C13 H13B 0.9800 . ? 
C13 H13C 0.9800 . ? 
C14 H14A 0.9800 . ? 
C14 H14B 0.9800 . ? 
C14 H14C 0.9800 . ? 
O1A C12A 1.228(19) . ? 
O2A C12A 1.280(19) . ? 
O2A Na2 2.305(11) 1_545 ? 
O3A C10A 1.38(2) . ? 
O3A C14A 1.49(2) . ? 
C1A C10A 1.35(2) . ? 
C1A C2A 1.41(2) . ? 
C1A H1A 0.9500 . ? 
C2A C3A 1.37(2) . ? 
C2A C7A 1.476(19) . ? 
C3A C4A 1.40(2) . ? 
C3A H3A 0.9500 . ? 
C4A C5A 1.41(2) . ? 
C4A H4A 0.9500 . ? 
C5A C6A 1.32(2) . ? 
C5A C11A 1.58(2) . ? 
C6A C7A 1.42(2) . ? 
C6A H6A 0.9500 . ? 
C7A C8A 1.39(2) . ? 
C8A C9A 1.34(2) . ? 
C8A H8A 0.9500 . ? 
C9A C10A 1.43(2) . ? 
C9A H9A 0.9500 . ? 
C11A C13A 1.50(2) . ? 
C11A C12A 1.60(2) . ? 
C11A H11A 1.0000 . ? 
C13A H13D 0.9800 . ? 
C13A H13E 0.9800 . ? 
C13A H13F 0.9800 . ? 
C14A H14D 0.9800 . ? 
C14A H14E 0.9800 . ? 
C14A H14F 0.9800 . ? 
 
loop_ 
 _geom_angle_atom_site_label_1 
 _geom_angle_atom_site_label_2 
 _geom_angle_atom_site_label_3 
 _geom_angle 
 _geom_angle_site_symmetry_1 
 _geom_angle_site_symmetry_3 
 _geom_angle_publ_flag 
O1 Na1 O2 102.8(5) . 1_545 ? 
O1 Na1 O1W 164.3(5) . . ? 
O2 Na1 O1W 90.8(5) 1_545 . ? 
O1 Na1 O3W 101.6(5) . . ? 
O2 Na1 O3W 93.1(5) 1_545 . ? 
O1W Na1 O3W 85.3(5) . . ? 
O1 Na1 O4W 86.5(4) . . ? 
O2 Na1 O4W 170.2(5) 1_545 . ? 
O1W Na1 O4W 79.6(4) . . ? 
O3W Na1 O4W 88.1(4) . . ? 
O1 Na1 Na2 98.0(4) . . ? 
O2 Na1 Na2 134.8(4) 1_545 . ? 
O1W Na1 Na2 77.3(3) . . ? 
O3W Na1 Na2 43.2(3) . . ? 
O4W Na1 Na2 45.0(3) . . ? 
O1 Na1 H1W 155.5 . . ? 
O2 Na1 H1W 100.5 1_545 . ? 
O1W Na1 H1W 18.5 . . ? 
O3W Na1 H1W 69.4 . . ? 
O4W Na1 H1W 70.8 . . ? 
Na2 Na1 H1W 59.4 . . ? 
O1 Na1 H6W 114.1 . . ? 
O2 Na1 H6W 76.4 1_545 . ? 
O1W Na1 H6W 76.5 . . ? 
O3W Na1 H6W 19.1 . . ? 
O4W Na1 H6W 102.9 . . ? 
Na2 Na1 H6W 58.4 . . ? 
H1W Na1 H6W 64.4 . . ? 
O2A Na2 O1A 102.3(4) 1_565 . ? 
O2A Na2 O3W 170.2(5) 1_565 . ? 
O1A Na2 O3W 83.6(5) . . ? 
O2A Na2 O4W 96.7(4) 1_565 . ? 
O1A Na2 O4W 99.7(4) . . ? 
O3W Na2 O4W 89.9(4) . . ? 
O2A Na2 O2W 96.0(4) 1_565 . ? 
O1A Na2 O2W 161.3(4) . . ? 
O3W Na2 O2W 77.8(5) . . ? 
O4W Na2 O2W 82.0(4) . . ? 
O2A Na2 Na1 142.3(3) 1_565 . ? 
O1A Na2 Na1 89.8(3) . . ? 
O3W Na2 Na1 44.3(3) . . ? 
O4W Na2 Na1 45.7(3) . . ? 
O2W Na2 Na1 78.0(3) . . ? 
O2A Na2 H8W 81.7 1_565 . ? 
O1A Na2 H8W 113.2 . . ? 
O3W Na2 H8W 103.3 . . ? 
O4W Na2 H8W 18.3 . . ? 
O2W Na2 H8W 73.2 . . ? 
Na1 Na2 H8W 60.8 . . ? 
Na1 O1W H1W 101.7 . . ? 
Na1 O1W H2W 136.2 . . ? 
H1W O1W H2W 110.2 . . ? 
Na2 O2W H3W 121.4 . . ? 
Na2 O2W H4W 124.5 . . ? 
H3W O2W H4W 112.4 . . ? 
Na2 O3W Na1 92.5(5) . . ? 
Na2 O3W H5W 126.1 . . ? 
Na1 O3W H5W 127.6 . . ? 
Na2 O3W H6W 137.1 . . ? 
Na1 O3W H6W 94.4 . . ? 
H5W O3W H6W 80.3 . . ? 
Na2 O4W Na1 89.2(4) . . ? 
Na2 O4W H7W 131.6 . . ? 
Na1 O4W H7W 115.0 . . ? 
Na2 O4W H8W 98.4 . . ? 
Na1 O4W H8W 140.1 . . ? 
H7W O4W H8W 88.7 . . ? 
C12 O1 Na1 125.6(10) . . ? 
C12 O2 Na1 136.1(10) . 1_565 ? 
C10 O3 C14 118.0(14) . . ? 
C10 C1 C2 118.8(18) . . ? 
C10 C1 H1 120.6 . . ? 
C2 C1 H1 120.6 . . ? 
C3 C2 C7 117.7(14) . . ? 
C3 C2 C1 122.7(17) . . ? 
C7 C2 C1 119.5(14) . . ? 
C4 C3 C2 122.1(18) . . ? 
C4 C3 H3 119.0 . . ? 
C2 C3 H3 119.0 . . ? 
C3 C4 C5 122.0(15) . . ? 
C3 C4 H4 119.0 . . ? 
C5 C4 H4 119.0 . . ? 
C6 C5 C4 115.6(15) . . ? 
C6 C5 C11 122.6(16) . . ? 
C4 C5 C11 121.7(13) . . ? 
C7 C6 C5 123.4(17) . . ? 
C7 C6 H6 118.3 . . ? 
C5 C6 H6 118.3 . . ? 
C6 C7 C2 119.0(13) . . ? 
C6 C7 C8 123.1(17) . . ? 
C2 C7 C8 117.8(15) . . ? 
C9 C8 C7 118.1(19) . . ? 
C9 C8 H8 120.9 . . ? 
C7 C8 H8 120.9 . . ? 
C10 C9 C8 122.0(18) . . ? 
C10 C9 H9 119.0 . . ? 
C8 C9 H9 119.0 . . ? 
C9 C10 C1 123.6(17) . . ? 
C9 C10 O3 114.7(15) . . ? 
C1 C10 O3 121.7(19) . . ? 
C12 C11 C5 110.7(13) . . ? 
C12 C11 C13 113.0(13) . . ? 
C5 C11 C13 114.7(12) . . ? 
C12 C11 H11 105.9 . . ? 
C5 C11 H11 105.9 . . ? 
C13 C11 H11 105.9 . . ? 
O2 C12 O1 121.3(16) . . ? 
O2 C12 C11 120.4(15) . . ? 
O1 C12 C11 118.1(14) . . ? 
C11 C13 H13A 109.5 . . ? 
C11 C13 H13B 109.5 . . ? 
H13A C13 H13B 109.5 . . ? 
C11 C13 H13C 109.5 . . ? 
H13A C13 H13C 109.5 . . ? 
H13B C13 H13C 109.5 . . ? 
O3 C14 H14A 109.5 . . ? 
O3 C14 H14B 109.5 . . ? 
H14A C14 H14B 109.5 . . ? 
O3 C14 H14C 109.5 . . ? 
H14A C14 H14C 109.5 . . ? 
H14B C14 H14C 109.5 . . ? 
C12A O1A Na2 131.4(10) . . ? 
C12A O2A Na2 130.2(9) . 1_545 ? 
C10A O3A C14A 114.5(13) . . ? 
C10A C1A C2A 121.9(13) . . ? 
C10A C1A H1A 119.1 . . ? 
C2A C1A H1A 119.1 . . ? 
C3A C2A C1A 123.3(13) . . ? 
C3A C2A C7A 118.9(13) . . ? 
C1A C2A C7A 117.6(14) . . ? 
C2A C3A C4A 121.8(14) . . ? 
C2A C3A H3A 119.1 . . ? 
C4A C3A H3A 119.1 . . ? 
C3A C4A C5A 119.0(15) . . ? 
C3A C4A H4A 120.5 . . ? 
C5A C4A H4A 120.5 . . ? 
C6A C5A C4A 120.8(14) . . ? 
C6A C5A C11A 122.0(14) . . ? 
C4A C5A C11A 117.2(14) . . ? 
C5A C6A C7A 123.1(15) . . ? 
C5A C6A H6A 118.4 . . ? 
C7A C6A H6A 118.4 . . ? 
C8A C7A C6A 125.4(14) . . ? 
C8A C7A C2A 118.4(13) . . ? 
C6A C7A C2A 116.0(14) . . ? 
C9A C8A C7A 121.2(15) . . ? 
C9A C8A H8A 119.4 . . ? 
C7A C8A H8A 119.4 . . ? 
C8A C9A C10A 121.6(17) . . ? 
C8A C9A H9A 119.2 . . ? 
C10A C9A H9A 119.2 . . ? 
C1A C10A O3A 128.1(15) . . ? 
C1A C10A C9A 119.2(15) . . ? 
O3A C10A C9A 112.6(16) . . ? 
C13A C11A C5A 114.1(14) . . ? 
C13A C11A C12A 110.7(14) . . ? 
C5A C11A C12A 106.0(12) . . ? 
C13A C11A H11A 108.6 . . ? 
C5A C11A H11A 108.6 . . ? 
C12A C11A H11A 108.6 . . ? 
O1A C12A O2A 128.9(15) . . ? 
O1A C12A C11A 114.9(15) . . ? 
O2A C12A C11A 116.2(14) . . ? 
C11A C13A H13D 109.5 . . ? 
C11A C13A H13E 109.5 . . ? 
H13D C13A H13E 109.5 . . ? 
C11A C13A H13F 109.5 . . ? 
H13D C13A H13F 109.5 . . ? 
H13E C13A H13F 109.5 . . ? 
O3A C14A H14D 109.5 . . ? 
O3A C14A H14E 109.5 . . ? 
H14D C14A H14E 109.5 . . ? 
O3A C14A H14F 109.5 . . ? 
H14D C14A H14F 109.5 . . ? 
H14E C14A H14F 109.5 . . ? 
 
loop_ 
 _geom_torsion_atom_site_label_1 
 _geom_torsion_atom_site_label_2 
 _geom_torsion_atom_site_label_3 
 _geom_torsion_atom_site_label_4 
 _geom_torsion 
 _geom_torsion_site_symmetry_1 
 _geom_torsion_site_symmetry_2 
 _geom_torsion_site_symmetry_3 
 _geom_torsion_site_symmetry_4 
 _geom_torsion_publ_flag 
O1 Na1 Na2 O2A -70.5(6) . . . 1_565 ? 
O2 Na1 Na2 O2A 172.5(8) 1_545 . . 1_565 ? 
O1W Na1 Na2 O2A 94.3(6) . . . 1_565 ? 
O3W Na1 Na2 O2A -168.9(8) . . . 1_565 ? 
O4W Na1 Na2 O2A 6.3(7) . . . 1_565 ? 
O1 Na1 Na2 O1A 179.4(5) . . . . ? 
O2 Na1 Na2 O1A 62.3(6) 1_545 . . . ? 
O1W Na1 Na2 O1A -15.9(4) . . . . ? 
O3W Na1 Na2 O1A 81.0(6) . . . . ? 
O4W Na1 Na2 O1A -103.8(5) . . . . ? 
O1 Na1 Na2 O3W 98.4(6) . . . . ? 
O2 Na1 Na2 O3W -18.6(7) 1_545 . . . ? 
O1W Na1 Na2 O3W -96.8(6) . . . . ? 
O4W Na1 Na2 O3W 175.2(8) . . . . ? 
O1 Na1 Na2 O4W -76.8(5) . . . . ? 
O2 Na1 Na2 O4W 166.1(7) 1_545 . . . ? 
O1W Na1 Na2 O4W 88.0(5) . . . . ? 
O3W Na1 Na2 O4W -175.2(8) . . . . ? 
O1 Na1 Na2 O2W 13.7(4) . . . . ? 
O2 Na1 Na2 O2W -103.4(6) 1_545 . . . ? 
O1W Na1 Na2 O2W 178.4(5) . . . . ? 
O3W Na1 Na2 O2W -84.7(6) . . . . ? 
O4W Na1 Na2 O2W 90.5(5) . . . . ? 
O1A Na2 O3W Na1 -96.4(5) . . . . ? 
O4W Na2 O3W Na1 3.4(6) . . . . ? 
O2W Na2 O3W Na1 85.2(5) . . . . ? 
O1 Na1 O3W Na2 -89.4(5) . . . . ? 
O2 Na1 O3W Na2 166.9(5) 1_545 . . . ? 
O1W Na1 O3W Na2 76.4(5) . . . . ? 
O4W Na1 O3W Na2 -3.4(6) . . . . ? 
O2A Na2 O4W Na1 -176.1(4) 1_565 . . . ? 
O1A Na2 O4W Na1 80.1(4) . . . . ? 
O3W Na2 O4W Na1 -3.3(6) . . . . ? 
O2W Na2 O4W Na1 -81.0(4) . . . . ? 
O1 Na1 O4W Na2 105.0(4) . . . . ? 
O1W Na1 O4W Na2 -82.3(4) . . . . ? 
O3W Na1 O4W Na2 3.3(5) . . . . ? 
O2 Na1 O1 C12 -147.7(12) 1_545 . . . ? 
O1W Na1 O1 C12 1(3) . . . . ? 
O3W Na1 O1 C12 116.4(13) . . . . ? 
O4W Na1 O1 C12 29.1(13) . . . . ? 
Na2 Na1 O1 C12 72.7(13) . . . . ? 
C10 C1 C2 C3 -177.8(15) . . . . ? 
C10 C1 C2 C7 -3(2) . . . . ? 
C7 C2 C3 C4 4(2) . . . . ? 
C1 C2 C3 C4 178.6(15) . . . . ? 
C2 C3 C4 C5 -5(2) . . . . ? 
C3 C4 C5 C6 5(2) . . . . ? 
C3 C4 C5 C11 -178.7(14) . . . . ? 
C4 C5 C6 C7 -6(2) . . . . ? 
C11 C5 C6 C7 178.5(14) . . . . ? 
C5 C6 C7 C2 5(2) . . . . ? 
C5 C6 C7 C8 -178.2(15) . . . . ? 
C3 C2 C7 C6 -4(2) . . . . ? 
C1 C2 C7 C6 -178.7(14) . . . . ? 
C3 C2 C7 C8 179.2(15) . . . . ? 
C1 C2 C7 C8 4(2) . . . . ? 
C6 C7 C8 C9 -178.5(15) . . . . ? 
C2 C7 C8 C9 -2(2) . . . . ? 
C7 C8 C9 C10 -2(2) . . . . ? 
C8 C9 C10 C1 4(3) . . . . ? 
C8 C9 C10 O3 -178.0(15) . . . . ? 
C2 C1 C10 C9 -1(3) . . . . ? 
C2 C1 C10 O3 -179.0(14) . . . . ? 
C14 O3 C10 C9 177.5(15) . . . . ? 
C14 O3 C10 C1 -4(2) . . . . ? 
C6 C5 C11 C12 -123.5(15) . . . . ? 
C4 C5 C11 C12 60.7(19) . . . . ? 
C6 C5 C11 C13 6(2) . . . . ? 
C4 C5 C11 C13 -170.0(13) . . . . ? 
Na1 O2 C12 O1 135.8(14) 1_565 . . . ? 
Na1 O2 C12 C11 -50(2) 1_565 . . . ? 
Na1 O1 C12 O2 -113.5(16) . . . . ? 
Na1 O1 C12 C11 72.0(17) . . . . ? 
C5 C11 C12 O2 -81.7(17) . . . . ? 
C13 C11 C12 O2 148.2(14) . . . . ? 
C5 C11 C12 O1 92.9(18) . . . . ? 
C13 C11 C12 O1 -37.3(19) . . . . ? 
O2A Na2 O1A C12A 122.9(13) 1_565 . . . ? 
O3W Na2 O1A C12A -49.1(13) . . . . ? 
O4W Na2 O1A C12A -138.0(13) . . . . ? 
O2W Na2 O1A C12A -44(2) . . . . ? 
Na1 Na2 O1A C12A -93.1(13) . . . . ? 
C10A C1A C2A C3A -179.2(18) . . . . ? 
C10A C1A C2A C7A -5(2) . . . . ? 
C1A C2A C3A C4A 178.2(15) . . . . ? 
C7A C2A C3A C4A 4(3) . . . . ? 
C2A C3A C4A C5A -2(3) . . . . ? 
C3A C4A C5A C6A 2(3) . . . . ? 
C3A C4A C5A C11A -179.7(14) . . . . ? 
C4A C5A C6A C7A -4(3) . . . . ? 
C11A C5A C6A C7A 178.0(14) . . . . ? 
C5A C6A C7A C8A -179.5(18) . . . . ? 
C5A C6A C7A C2A 5(2) . . . . ? 
C3A C2A C7A C8A 179.5(17) . . . . ? 
C1A C2A C7A C8A 5(2) . . . . ? 
C3A C2A C7A C6A -5(2) . . . . ? 
C1A C2A C7A C6A -179.9(14) . . . . ? 
C6A C7A C8A C9A -178.5(17) . . . . ? 
C2A C7A C8A C9A -4(3) . . . . ? 
C7A C8A C9A C10A 2(3) . . . . ? 
C2A C1A C10A O3A 178.5(15) . . . . ? 
C2A C1A C10A C9A 3(3) . . . . ? 
C14A O3A C10A C1A 5(3) . . . . ? 
C14A O3A C10A C9A -179.8(15) . . . . ? 
C8A C9A C10A C1A -2(3) . . . . ? 
C8A C9A C10A O3A -177.8(15) . . . . ? 
C6A C5A C11A C13A 7(2) . . . . ? 
C4A C5A C11A C13A -170.7(15) . . . . ? 
C6A C5A C11A C12A -114.8(17) . . . . ? 
C4A C5A C11A C12A 67.3(19) . . . . ? 
Na2 O1A C12A O2A 139.0(13) . . . . ? 
Na2 O1A C12A C11A -40.7(18) . . . . ? 
Na2 O2A C12A O1A -103.1(16) 1_545 . . . ? 
Na2 O2A C12A C11A 76.6(15) 1_545 . . . ? 
C13A C11A C12A O1A 147.8(14) . . . . ? 
C5A C11A C12A O1A -88.1(16) . . . . ? 
C13A C11A C12A O2A -31.9(19) . . . . ? 
C5A C11A C12A O2A 92.2(14) . . . . ? 
 
_iucr_refine_instructions_details
;
TITL ab1130 in P1
CELL 0.71073  22.281   5.811   5.435  89.53  85.53  92.61
ZERR    2.00   0.009   0.002   0.002   0.02   0.01   0.01
LATT -1
SFAC C H O NA
UNIT 28 34 10 2
TEMP -123
SIZE 0.20 0.10 0.04
MERG 0
L.S. 20
ACTA
BOND $H
ISOR 0.01 $NA $C $O
CONF
LIST 4
FMAP 2
PLAN -5
SHEL 5.8 0
WGHT    0.080800    2.735700
BASF   0.10924
FVAR      33.08915
NA1   4    0.433861    0.363386    0.613505    11.00000    0.06577    0.03142 =
         0.03919   -0.00054   -0.00721   -0.00082
NA2   4    0.565767    0.634225    0.384254    11.00000    0.05931    0.03361 =
         0.02797    0.01463   -0.00188    0.00287
O1W   3    0.460549    0.147720    0.268059    11.00000    0.06458    0.03925 =
         0.03261   -0.00289   -0.00671    0.00272
AFIX   3
H1W   2    0.496959    0.194680    0.233829    11.00000   -1.50000
H2W   2    0.444399    0.108650    0.137149    11.00000   -1.50000
AFIX   0
O2W   3    0.537470    0.869404    0.737706    11.00000    0.06002    0.04205 =
         0.04847   -0.00382   -0.01265    0.00365
AFIX   3
H3W   2    0.501670    0.912524    0.765956    11.00000   -1.50000
H4W   2    0.558310    0.888554    0.861046    11.00000   -1.50000
AFIX   0
O3W   3    0.537688    0.356812    0.690425    11.00000    0.06532    0.07060 =
         0.03673    0.01842   -0.00857    0.00230
AFIX   3
H5W   2    0.552518    0.345622    0.829225    11.00000   -1.50000
H6W   2    0.537539    0.210990    0.704595    11.00000   -1.50000
AFIX   0
O4W   3    0.461114    0.671136    0.310663    11.00000    0.06672    0.02553 =
         0.04319    0.00875   -0.01550    0.00251
AFIX   3
H7W   2    0.442874    0.661966    0.179192    11.00000   -1.50000
H8W   2    0.461324    0.817056    0.297713    11.00000   -1.50000
AFIX   0
O1    3    0.401013    0.647107    0.874601    11.00000    0.06524    0.05180 =
         0.03829   -0.00926   -0.01640    0.01566
O2    3    0.408884    1.031594    0.842038    11.00000    0.06644    0.05581 =
         0.04670    0.00647   -0.01730   -0.01370
O3    3    0.048274    0.850216    1.745203    11.00000    0.06428    0.07306 =
         0.06243    0.00628   -0.00104    0.00288
C1    1    0.137854    0.991632    1.504629    11.00000    0.05431    0.05312 =
         0.04638   -0.00186   -0.00780    0.00563
AFIX  43
H1    2    0.139659    1.125890    1.602836    11.00000   -1.20000
AFIX   0
C2    1    0.182152    0.959828    1.302930    11.00000    0.04174    0.03900 =
         0.03810    0.00483   -0.00899    0.00291
C3    1    0.230458    1.116559    1.245915    11.00000    0.05255    0.02696 =
         0.05045   -0.00274   -0.00787   -0.00014
AFIX  43
H3    2    0.233931    1.251953    1.341532    11.00000   -1.20000
AFIX   0
C4    1    0.272463    1.082186    1.059241    11.00000    0.04856    0.05116 =
         0.05257    0.01065    0.00031   -0.00580
AFIX  43
H4    2    0.302871    1.199365    1.019266    11.00000   -1.20000
AFIX   0
C5    1    0.272636    0.875533    0.920142    11.00000    0.04380    0.02910 =
         0.03718    0.00264   -0.01230    0.00246
C6    1    0.223699    0.720374    0.975583    11.00000    0.04476    0.03360 =
         0.04195   -0.00657   -0.00856    0.00382
AFIX  43
H6    2    0.220157    0.586776    0.877226    11.00000   -1.20000
AFIX   0
C7    1    0.180181    0.751030    1.165959    11.00000    0.03766    0.01935 =
         0.04277    0.00124   -0.01547    0.00868
C8    1    0.130562    0.586649    1.226815    11.00000    0.07060    0.06693 =
         0.06317   -0.00310   -0.00521   -0.00851
AFIX  43
H8    2    0.126715    0.447245    1.138116    11.00000   -1.20000
AFIX   0
C9    1    0.088290    0.638591    1.420267    11.00000    0.04782    0.04186 =
         0.04797    0.00924   -0.00305    0.00862
AFIX  43
H9    2    0.054611    0.534740    1.458272    11.00000   -1.20000
AFIX   0
C10   1    0.093832    0.828130    1.551891    11.00000    0.05088    0.05498 =
         0.04300    0.00238   -0.00044   -0.00368
C11   1    0.320867    0.835738    0.713686    11.00000    0.04395    0.02606 =
         0.02713    0.00202   -0.00828    0.00071
AFIX  13
H11   2    0.321073    0.972221    0.600301    11.00000   -1.20000
AFIX   0
C12   1    0.380416    0.839889    0.808251    11.00000    0.06007    0.02741 =
         0.03046    0.00615   -0.00270    0.00412
C13   1    0.308190    0.621536    0.552978    11.00000    0.04364    0.05331 =
         0.03782   -0.00181   -0.01090    0.00287
AFIX  33
H13A  2    0.267395    0.625711    0.497974    11.00000   -1.50000
H13B  2    0.311657    0.481001    0.650771    11.00000   -1.50000
H13C  2    0.337527    0.622853    0.408871    11.00000   -1.50000
AFIX   0
C14   1    0.052469    1.046092    1.902229    11.00000    0.06525    0.06527 =
         0.06604   -0.00196    0.00389    0.00270
AFIX  33
H14A  2    0.018946    1.037446    2.030375    11.00000   -1.50000
H14B  2    0.050583    1.187394    1.804009    11.00000   -1.50000
H14C  2    0.090747    1.047460    1.979745    11.00000   -1.50000
AFIX   0
O1A   3    0.586859    0.316222    0.143653    11.00000    0.05858    0.04181 =
         0.03102    0.00447   -0.00873    0.01585
O2A   3    0.603622   -0.064617    0.131058    11.00000    0.05572    0.03925 =
         0.02649    0.00247   -0.00757    0.00327
O3A   3    0.950774    0.318426   -0.713594    11.00000    0.06217    0.04673 =
         0.05807    0.00955    0.00106    0.00139
C1A   1    0.858664    0.431819   -0.475746    11.00000    0.04563    0.03309 =
         0.04193    0.00180   -0.00811    0.00409
AFIX  43
H1A   2    0.855507    0.565023   -0.575575    11.00000   -1.20000
AFIX   0
C2A   1    0.814582    0.383033   -0.279973    11.00000    0.03864    0.03229 =
         0.04159    0.01600   -0.00769    0.00600
C3A   1    0.766398    0.516956   -0.226643    11.00000    0.06374    0.04763 =
         0.04346    0.02068   -0.00810   -0.00109
AFIX  43
H3A   2    0.762662    0.652273   -0.322471    11.00000   -1.20000
AFIX   0
C4A   1    0.722575    0.460236   -0.035299    11.00000    0.04275    0.05057 =
         0.05484    0.01048    0.00458    0.00898
AFIX  43
H4A   2    0.690243    0.558378    0.002386    11.00000   -1.20000
AFIX   0
C5A   1    0.727035    0.255270    0.101015    11.00000    0.04412    0.03630 =
         0.02346    0.00652   -0.01094   -0.00798
C6A   1    0.772989    0.121788    0.055130    11.00000    0.04562    0.04498 =
         0.04618    0.00357   -0.01718   -0.00042
AFIX  43
H6A   2    0.775886   -0.009599    0.157953    11.00000   -1.20000
AFIX   0
C7A   1    0.818285    0.165545   -0.140825    11.00000    0.04078    0.01938 =
         0.04636    0.00255   -0.00844    0.00201
C8A   1    0.867210    0.030090   -0.197913    11.00000    0.05057    0.05656 =
         0.05444    0.01372   -0.01337    0.00223
AFIX  43
H8A   2    0.871459   -0.105878   -0.103817    11.00000   -1.20000
AFIX   0
C9A   1    0.908460    0.087963   -0.383278    11.00000    0.04991    0.05456 =
         0.06104    0.00466   -0.00632    0.00947
AFIX  43
H9A   2    0.940656   -0.010733   -0.421270    11.00000   -1.20000
AFIX   0
C10A  1    0.905230    0.294749   -0.525467    11.00000    0.05523    0.04253 =
         0.03750   -0.00178   -0.00716   -0.00614
C11A  1    0.676334    0.197953    0.314353    11.00000    0.04693    0.04705 =
         0.03267    0.00030   -0.00825    0.00245
AFIX  13
H11A  2    0.671218    0.337479    0.419046    11.00000   -1.20000
AFIX   0
C12A  1    0.615710    0.146254    0.181864    11.00000    0.04231    0.03408 =
         0.01673   -0.00610   -0.00527   -0.00154
C13A  1    0.689160   -0.000785    0.476420    11.00000    0.05850    0.05831 =
         0.03554    0.01031   -0.00173    0.00415
AFIX  33
H13D  2    0.696584   -0.136587    0.374725    11.00000   -1.50000
H13E  2    0.654467   -0.034237    0.595494    11.00000   -1.50000
H13F  2    0.724820    0.038451    0.565070    11.00000   -1.50000
AFIX   0
C14A  1    0.949403    0.531232   -0.865829    11.00000    0.06288    0.06223 =
         0.05769    0.00075    0.00723    0.00211
AFIX  33
H14D  2    0.982500    0.533737   -0.995760    11.00000   -1.50000
H14E  2    0.953923    0.666399   -0.761061    11.00000   -1.50000
H14F  2    0.910879    0.533992   -0.941130    11.00000   -1.50000
 
HKLF 5
 
REM  ab1130 in P1
REM R1 =  0.0783 for   1209 Fo > 4sig(Fo)  and  0.0930 for all   1462 data
REM    362 parameters refined using    243 restraints
 
END  
     
WGHT      0.0813      2.7080 
REM Highest difference peak  0.321,  deepest hole -0.288,  1-sigma level  0.071
Q1    1   0.5556  1.0937  0.3738  11.00000  0.05    0.32
Q2    1   0.5063  0.1866  0.0515  11.00000  0.05    0.27
Q3    1   0.6163  0.7583  0.1599  11.00000  0.05    0.27
Q4    1   0.2857  0.5379  0.8520  11.00000  0.05    0.26
Q5    1   0.4856  0.8107  0.9303  11.00000  0.05    0.25
;
#==============================================================================
data_DH2
#==============================================================================

_audit_creation_method            'TOPAS plus manual editing'
_chemical_name_systematic         ?
_chemical_name_common             'Naproxen sodium dihydrate'
_chemical_melting_point           ?
_chemical_formula_moiety          'C14 H13 O3 -, Na +, 2(H2 O)'
_chemical_formula_sum             'C14 H17 Na O5'
_chemical_formula_weight          288.27
_chemical_absolute_configuration  unk

loop_ 
 _atom_type_symbol 
 _atom_type_description 
 _atom_type_scat_dispersion_real 
 _atom_type_scat_dispersion_imag 
 _atom_type_scat_source 
 'C'  'C'   0.0033   0.0016 
 'International Tables Vol C Tables 4.2.6.8 and 6.1.1.4' 
 'H'  'H'   0.0000   0.0000 
 'International Tables Vol C Tables 4.2.6.8 and 6.1.1.4' 
 'O'  'O'   0.0106   0.0060 
 'International Tables Vol C Tables 4.2.6.8 and 6.1.1.4' 
 'Na'  'Na'   0.0362   0.0249 
 'International Tables Vol C Tables 4.2.6.8 and 6.1.1.4' 

_symmetry_cell_setting            triclinic
_symmetry_space_group_name_H-M    'P 1'
_symmetry_space_group_name_Hall   'P 1'

loop_
_symmetry_equiv_pos_as_xyz
'x, y, z'

_cell_length_a                    22.750(6)
_cell_length_b                    5.747(3)
_cell_length_c                    10.866(3)
_cell_angle_alpha                 89.61(4)
_cell_angle_beta                  98.20(1)
_cell_angle_gamma                 92.11(6)
_cell_volume                      1405.2(8)
_cell_special_details             ?
_cell_formula_units_Z             4
_cell_measurement_temperature     298
_exptl_crystal_density_diffrn     1.363
_exptl_crystal_density_meas       ?
_exptl_crystal_density_method     'not measured'
_exptl_crystal_F_000              608
_exptl_absorpt_coefficient_mu     1.119

# The next five fields are character fields that describe the specimen.
_pd_spec_mounting                 'flat plate' 
_pd_spec_mount_mode               'reflection'
_pd_spec_shape                    'flat plate'
_pd_char_colour                   white
_exptl_absorpt_correction_type    'none'
_exptl_absorpt_coefficient_mu     'not measured'

_diffrn_ambient_temperature       298
_diffrn_source                    'sealed tube'
_diffrn_measurement_device_type   'Panalytical X'Pert Pro'
_diffrn_detector_type             'PIXcel'
_pd_meas_scan_method              'cont'
_pd_meas_special_details          ?

# The following six items are used for angular dispersive measurements only.
_diffrn_radiation_wavelength      1.5418
_diffrn_radiation_monochromator   none
_diffrn_radiation_type            CuK\a

#  The following four items give details of the measured (not processed)
#  powder pattern.  Angles are in degrees.

_pd_meas_number_of_points         1345
_pd_meas_2theta_range_min         5.003
_pd_meas_2theta_range_max         39.947
_pd_meas_2theta_range_inc         0.026

_pd_proc_ls_special_details       ?
_pd_proc_ls_profile_function      'pseudo-Voigt'
_pd_proc_ls_background_function   'Chebyshev polynomial'
_pd_proc_ls_pref_orient_corr      'none'

_pd_proc_ls_prof_R_factor         0.039
_pd_proc_ls_prof_wR_factor        0.053
_pd_proc_ls_prof_wR_expected      0.020

# The following item is the same as CHI, the square root of 'CHI squared'
_refine_ls_goodness_of_fit_all    2.582
# R(bragg)
_refine_ls_R_factor_all           0.017


_computing_data_collection        'X'Pert Data Collector (Panalytical, 2012)'
_computing_cell_refinement        'DICVOL 04 (Boultif & Louer, 2004)'
_computing_structure_solution     'TOPAS Academic (Coelho 2007)' 
_computing_structure_refinement   'TOPAS Academic (Coelho 2007)'

loop_
_atom_site_label
_atom_site_type_symbol
_atom_site_fract_x
_atom_site_fract_y
_atom_site_fract_z
_atom_site_occupancy
_atom_site_U_iso_or_equiv
Na1   Na   0.43818(45)  0.4222(13)  0.50968(70) 1  0.062(5)
Na2   Na   0.56009(49)  0.6793(15)  0.44384(70) 1  0.062(5)
O1W   O    0.47548(68)  0.1887(27)  0.3537(12)  1  0.062(5)
O2W   O    0.55449(66)  0.9615(35)  0.6089(12)  1  0.062(5)
O3W   O    0.54239(48)  0.3920(21)  0.59072(63) 1  0.062(5)
O4W   O    0.45697(49)  0.7126(20)  0.36224(73) 1  0.062(5)
H1W   H    0.4928(23)   0.311(17)   0.3027(56)  1  0.074(5)
H2W   H    0.4404(17)   0.122(19)   0.2966(54)  1  0.074(5)
H3W   H    0.5213(17)   0.905(23)   0.6526(47)  1  0.074(5)
H4W   H    0.5914(16)   0.965(21)   0.6718(58)  1  0.074(5)
H5W   H    0.5679(21)   0.442(20)   0.6670(83)  1  0.074(5)
H6W   H    0.5473(17)   0.223(19)   0.5897(49)  1  0.074(5)
H7W   H    0.4323(18)   0.678(22)   0.2819(56)  1  0.074(5)
H8W   H    0.4538(18)   0.884(17)   0.3736(53)  1  0.074(5)
O1A   O    0.39781(94)  0.6999(27)  0.6273(18)  1  0.062(5)
O2A   O    0.41432(99)  1.0838(28)  0.6082(27)  1  0.062(5)
O3A   O    0.04650(68)  0.9116(29)  0.9149(15)  1  0.062(5)
C1A   C    0.21890(52)  0.8028(27)  0.6061(12)  1  0.062(5)
C2A   C    0.17386(45)  0.8258(33)  0.68282(91) 1  0.062(5)
C3A   C    0.12356(52)  0.6699(26)  0.6814(11)  1  0.062(5)
C4A   C    0.08174(53)  0.6973(26)  0.7568(12)  1  0.062(5)
C5A   C    0.08725(53)  0.8864(35)  0.8393(12)  1  0.062(5)
C6A   C    0.13362(50)  1.0452(27)  0.8471(11)  1  0.062(5)
C7A   C    0.17920(36)  1.0232(33)  0.76969(82) 1  0.062(5)
C8A   C    0.22939(51)  1.1777(28)  0.7694(12)  1  0.062(5)
C9A   C    0.27075(55)  1.1450(28)  0.6913(12)  1  0.062(5)
C10A  C    0.26696(54)  0.9558(35)  0.6098(12)  1  0.062(5)
C11A  C    0.31442(51)  0.9362(29)  0.5269(11)  1  0.062(5)
C12A  C    0.37837(59)  0.9068(35)  0.5989(19)  1  0.062(5)
C13A  C    0.29901(52)  0.7489(29)  0.4322(10)  1  0.062(5)
C14A  C    0.06042(49)  1.1161(26)  0.99141(99) 1  0.062(5)
H1A   H    0.2147(17)   0.659(18)   0.5433(57)  1  0.074(5)
H3A   H    0.1187(19)   0.529(21)   0.6192(60)  1  0.074(5)
H4A   H    0.0445(16)   0.576(15)   0.7552(61)  1  0.074(5)
H6A   H    0.1362(18)   1.190(16)   0.9138(60)  1  0.074(5)
H8A   H    0.2349(17)   1.326(16)   0.8319(56)  1  0.074(5)
H9A   H    0.3086(19)   1.267(16)   0.6934(52)  1  0.074(5)
H11A  H    0.3162(21)   1.107(14)   0.4805(51)  1  0.074(5)
H13A  H    0.2573(16)   0.782(19)   0.3710(55)  1  0.074(5)
H13B  H    0.3347(20)   0.742(25)   0.3736(56)  1  0.074(5)
H13C  H    0.2939(17)   0.582(15)   0.4803(53)  1  0.074(5)
H14A  H    0.0186(19)   1.182(19)   1.0114(68)  1  0.074(5)
H14B  H    0.0826(19)   1.253(13)   0.9412(65)  1  0.074(5)
H14C  H    0.0898(18)   1.080(19)   1.0791(50)  1  0.074(5)
O1B   O    0.5782(11)   0.3372(26)  0.3415(20)  1  0.062(5)
O2B   O    0.6056(11)  -0.0336(28)  0.3330(21)  1  0.062(5)
O3B   O    0.94955(68)  0.3975(28)  0.1293(15)  1  0.062(5)
C1B   C    0.76680(52)  0.1618(22)  0.4157(13)  1  0.062(5)
C2B   C    0.81426(46)  0.2203(31)  0.34345(97) 1  0.062(5)
C3B   C    0.86787(51)  0.0909(30)  0.3454(12)  1  0.062(5)
C4B   C    0.91107(52)  0.1546(28)  0.2746(12)  1  0.062(5)
C5B   C    0.90508(52)  0.3514(38)  0.1974(12)  1  0.062(5)
C6B   C    0.85547(50)  0.4831(29)  0.1899(12)  1  0.062(5)
C7B   C    0.80850(40)  0.4262(28)  0.26084(79) 1  0.062(5)
C8B   C    0.75649(52)  0.5514(28)  0.2598(12)  1  0.062(5)
C9B   C    0.71341(53)  0.4866(25)  0.3328(13)  1  0.062(5)
C10B  C    0.71763(52)  0.2933(29)  0.4101(13)  1  0.062(5)
C11B  C    0.66673(54)  0.2415(26)  0.4815(10)  1  0.062(5)
C12B  C    0.61174(70)  0.1699(25)  0.3830(17)  1  0.062(5)
C13B  C    0.68137(53)  0.0764(27)  0.5900(10)  1  0.062(5)
C14B  C    0.94214(49)  0.5966(28)  0.0510(10)  1  0.062(5)
H1B   H    0.7706(17)   0.014(18)   0.4777(60)  1  0.074(5)
H3B   H    0.8744(19)  -0.061(16)   0.4035(54)  1  0.074(5)
H4B   H    0.9503(17)   0.056(16)   0.2763(64)  1  0.074(5)
H6B   H    0.8514(19)   0.632(22)   0.1290(58)  1  0.074(5)
H8B   H    0.7507(17)   0.701(17)   0.1991(60)  1  0.074(5)
H9B   H    0.6736(18)   0.585(19)   0.3295(58)  1  0.074(5)
H11B  H    0.6556(19)   0.407(15)   0.5198(53)  1  0.074(5)
H13D  H    0.6814(19)  -0.104(15)   0.5584(56)  1  0.074(5)
H13E  H    0.7260(15)   0.119(19)   0.6383(55)  1  0.074(5)
H13F  H    0.6492(17)   0.090(18)   0.6560(55)  1  0.074(5)
H14D  H    0.9857(19)   0.648(24)   0.0282(67)  1  0.074(5)
H14E  H    0.9113(16)   0.560(20)  -0.0343(56)  1  0.074(5)
H14F  H    0.9246(17)   0.737(15)   0.1003(64)  1  0.074(5)
Na3   Na   0.44546(46) -0.1021(14)  1.02158(69) 1  0.062(5)
Na4   Na   0.56578(46)  0.1423(16)  0.95216(72) 1  0.062(5)
O5W   O    0.46821(68) -0.3941(29)  0.8745(12)  1  0.062(5)
O6W   O    0.54566(68)  0.4400(26)  1.1009(12)  1  0.062(5)
O7W   O    0.54761(49) -0.1270(18)  1.11042(75) 1  0.062(5)
O8W   O    0.46417(49)  0.1719(20)  0.86070(66) 1  0.062(5)
H9W   H    0.4959(20)  -0.306(19)   0.8269(51)  1  0.074(5)
H10w  H    0.4319(17)  -0.436(18)   0.8138(56)  1  0.074(5)
H11w  H    0.5206(18)   0.353(18)   1.1553(49)  1  0.074(5)
H12w  H    0.5839(19)   0.481(24)   1.1577(63)  1  0.074(5)
H13w  H    0.5699(21)  -0.094(25)   1.1935(75)  1  0.074(5)
H14w  H    0.5505(17)  -0.300(17)   1.1007(50)  1  0.074(5)
H15w  H    0.4425(17)   0.140(20)   0.7766(57)  1  0.074(5)
H16w  H    0.4616(17)   0.344(24)   0.8705(55)  1  0.074(5)
O1C   O    0.42079(91)  0.2492(26)  1.1091(20)  1  0.062(5)
O2C   O    0.38913(93)  0.6107(27)  1.1190(25)  1  0.062(5)
O3C   O    0.05719(69)  0.3819(27)  1.4146(15)  1  0.062(5)
C1C   C    0.24760(52)  0.2162(24)  1.1622(12)  1  0.062(5)
C2C   C    0.19931(35)  0.2547(27)  1.22704(93) 1  0.062(5)
C3C   C    0.17921(53)  0.0859(28)  1.3107(12)  1  0.062(5)
C4C   C    0.13056(55)  0.1268(24)  1.3737(12)  1  0.062(5)
C5C   C    0.10155(53)  0.3425(35)  1.3526(13)  1  0.062(5)
C6C   C    0.11890(48)  0.5128(28)  1.2734(11)  1  0.062(5)
C7C   C    0.16808(33)  0.4753(30)  1.20867(81) 1  0.062(5)
C8C   C    0.18839(53)  0.6386(26)  1.1265(12)  1  0.062(5)
C9C   C    0.23680(55)  0.5917(30)  1.0656(13)  1  0.062(5)
C10C  C    0.26654(54)  0.3809(31)  1.0841(12)  1  0.062(5)
C11C  C    0.31597(51)  0.3319(25)  1.0140(11)  1  0.062(5)
C12C  C    0.37876(61)  0.3996(32)  1.0862(22)  1  0.062(5)
C13C  C    0.30901(50)  0.0833(23)  0.9688(11)  1  0.062(5)
C14C  C    0.03699(49)  0.6101(27)  1.3851(11)  1  0.062(5)
H1C   H    0.2701(17)   0.054(22)   1.1751(63)  1  0.074(5)
H3C   H    0.2026(17)  -0.077(23)   1.3234(61)  1  0.074(5)
H4C   H    0.1146(16)  -0.001(18)   1.4386(54)  1  0.074(5)
H6C   H    0.0958(18)   0.678(18)   1.2595(51)  1  0.074(5)
H8C   H    0.1650(20)   0.802(17)   1.1124(58)  1  0.074(5)
H9C   H    0.2524(17)   0.719(17)   1.0016(64)  1  0.074(5)
H11C  H    0.3108(19)   0.450(15)   0.9340(53)  1  0.074(5)
H13G  H    0.2639(17)   0.033(16)   0.9291(65)  1  0.074(5)
H13H  H    0.3369(20)   0.059(17)   0.8945(60)  1  0.074(5)
H13I  H    0.3213(21)  -0.036(17)   1.0458(61)  1  0.074(5)
H14G  H    0.0223(19)   0.681(21)   1.4693(65)  1  0.074(5)
H14H  H    0.0011(23)   0.603(17)   1.3065(50)  1  0.074(5)
H14I  H    0.0740(18)   0.724(16)   1.3611(60)  1  0.074(5)
O1D   O    0.5837(12)  -0.2047(26)  0.8599(18)  1  0.062(5)
O2D   O    0.5965(13)  -0.5753(29)  0.8136(18)  1  0.062(5)
O3D   O    0.93947(67) -0.1907(28)  0.5939(15)  1  0.062(5)
C1D   C    0.73881(52) -0.4222(29)  0.8205(11)  1  0.062(5)
C2D   C    0.79007(33) -0.3555(29)  0.76683(88) 1  0.062(5)
C3D   C    0.80368(53) -0.4715(35)  0.6597(11)  1  0.062(5)
C4D   C    0.85524(54) -0.4054(30)  0.6075(12)  1  0.062(5)
C5D   C    0.89430(53) -0.2236(29)  0.6598(12)  1  0.062(5)
C6D   C    0.88330(49) -0.1019(26)  0.7628(11)  1  0.062(5)
C7D   C    0.83084(36) -0.1637(28)  0.82023(88) 1  0.062(5)
C8D   C    0.81321(53) -0.0607(23)  0.9252(12)  1  0.062(5)
C9D   C    0.76067(55) -0.1349(25)  0.9731(12)  1  0.062(5)
C10D  C    0.72332(54) -0.3121(32)  0.9196(12)  1  0.062(5)
C11D  C    0.67094(51) -0.3974(28)  0.9778(11)  1  0.062(5)
C12D  C    0.61161(69) -0.3966(28)  0.8819(17)  1  0.062(5)
C13D  C    0.68813(53) -0.6380(24)  1.0275(11)  1  0.062(5)
C14D  C    0.98038(48) -0.0082(28)  0.6296(10)  1  0.062(5)
H1D   H    0.7100(18)  -0.562(22)   0.7794(57)  1  0.074(5)
H3D   H    0.7736(16)  -0.615(17)   0.6188(56)  1  0.074(5)
H4D   H    0.8666(19)  -0.491(18)   0.5232(58)  1  0.074(5)
H6D   H    0.9133(17)   0.036(15)   0.7997(56)  1  0.074(5)
H8D   H    0.8421(21)   0.077(22)   0.9687(53)  1  0.074(5)
H9D   H    0.7480(17)  -0.057(18)   1.0554(52)  1  0.074(5)
H11D  H    0.6664(19)  -0.283(17)   1.0573(53)  1  0.074(5)
H13J  H    0.7320(17)  -0.624(17)   1.0811(56)  1  0.074(5)
H13K  H    0.6580(18)  -0.708(18)   1.0910(57)  1  0.074(5)
H13L  H    0.6907(19)  -0.755(17)   0.9492(57)  1  0.074(5)
H14J  H    1.0254(16)  -0.071(21)   0.6275(52)  1  0.074(5)
H14K  H    0.9717(16)   0.134(19)   0.5637(61)  1  0.074(5)
H14L  H    0.9752(17)   0.050(14)   0.7222(56)  1  0.074(5)

loop_ 
 _geom_bond_atom_site_label_1 
 _geom_bond_atom_site_label_2 
 _geom_bond_distance 
 _geom_bond_site_symmetry_2 
 _geom_bond_publ_flag 
Na1   O1W    2.433(17)  .  ?
Na1   O3W    2.420(14)  .  ?
Na1   O4W    2.375(13)  .  ?
Na1   O1A    2.34(2)    .  ?
Na1   O2A    2.30(2)    1_545  ?
Na2   O2W    2.446(19)  .  ?
Na2   O3W    2.353(13)  .  ?
Na2   O4W    2.401(15)  .  ?
Na2   O1B    2.34(2)    .  ?
Na2   O2B    2.33(2)    1_565  ?
O1W   H1W    1.00(8)    .  ?
O1W   H2W    1.01(5)    .  ?
O2W   H3W    0.99(6)    .  ?
O2W   H4W    1.00(5)    .  ?
O3W   H5W    0.98(8)    .  ?
O3W   H6W    0.98(11)   .  ?
O4W   H7W    0.99(5)    .  ?
O4W   H8W    1.00(10)   .  ?
O1A   C12A   1.30(3)    .  ?
O2A   C12A   1.28(3)    .  ?
O3A   C5A    1.34(2)    .  ?
O3A   C14A   1.44(2)    .  ?
C1A   C2A    1.420(17)  .  ?
C1A   C10A   1.37(2)    .  ?
C1A   H1A    1.07(9)    .  ?
C2A   C3A    1.426(19)  .  ?
C2A   C7A    1.47(2)    .  ?
C3A   C4A    1.355(19)  .  ?
C3A   H3A    1.05(10)   .  ?
C4A   C5A    1.40(2)    .  ?
C4A   H4A    1.08(6)    .  ?
C5A   C6A    1.36(2)    .  ?
C6A   C7A    1.434(16)  .  ?
C6A   H6A    1.10(8)    .  ?
C7A   C8A    1.421(19)  .  ?
C8A   C9A    1.372(19)  .  ?
C8A   H8A    1.08(8)    .  ?
C9A   C10A   1.40(2)    .  ?
C9A   H9A    1.09(7)    .  ?
C10A  C11A   1.510(18)  .  ?
C11A  C12A   1.565(18)  .  ?
C11A  C13A   1.49(2)    .  ?
C11A  H11A   1.10(8)    .  ?
C13A  H13A   1.10(5)    .  ?
C13A  H13B   1.10(6)    .  ?
C13A  H13C   1.10(8)    .  ?
C14A  H14A   1.09(7)    .  ?
C14A  H14B   1.10(7)    .  ?
C14A  H14C   1.11(5)    .  ?
O1B   C12B   1.29(2)    .  ?
O2B   C12B   1.29(2)    .  ?
O3B   C5B    1.35(2)    .  ?
O3B   C14B   1.42(2)    .  ?
C1B   C2B    1.452(18)  .  ?
C1B   C10B   1.367(19)  .  ?
C1B   H1B    1.08(9)    .  ?
C2B   C3B    1.449(19)  .  ?
C2B   C7B    1.48(2)    .  ?
C3B   C4B    1.370(19)  .  ?
C3B   H3B    1.08(8)    .  ?
C4B   C5B    1.40(2)    .  ?
C4B   H4B    1.07(6)    .  ?
C5B   C6B    1.37(2)    .  ?
C6B   C7B    1.431(16)  .  ?
C6B   H6B    1.08(11)   .  ?
C7B   C8B    1.406(18)  .  ?
C8B   C9B    1.386(19)  .  ?
C8B   H8B    1.08(9)    .  ?
C9B   C10B   1.39(2)    .  ?
C9B   H9B    1.08(7)    .  ?
C10B  C11B   1.503(18)  .  ?
C11B  C12B   1.571(19)  .  ?
C11B  C13B   1.516(18)  .  ?
C11B  H11B   1.09(9)    .  ?
C13B  H13D   1.10(9)    .  ?
C13B  H13E   1.09(5)    .  ?
C13B  H13F   1.10(6)    .  ?
C14B  H14D   1.09(6)    .  ?
C14B  H14E   1.10(5)    .  ?
C14B  H14F   1.09(8)    .  ?
Na3   O5W    2.444(18)  .  ?
Na3   O7W    2.395(14)  .  ?
Na3   O8W    2.417(13)  .  ?
Na3   O1C    2.36(2)    .  ?
Na3   O2C    2.39(2)    1_545  ?
Na4   O6W    2.461(17)  .  ?
Na4   O7W    2.375(13)  .  ?
Na4   O8W    2.394(14)  .  ?
Na4   O1D    2.31(2)    .  ?
Na4   O2D    2.36(2)    1_565  ?
O5W   H9W    0.99(8)    .  ?
O5W   H10W   1.00(5)    .  ?
O6W   H11W   1.00(6)    .  ?
O6W   H12W   1.01(6)    .  ?
O7W   H13W   0.99(8)    .  ?
O7W   H14W   1.00(10)   .  ?
O8W   H15W   0.99(6)    .  ?
O8W   H16W   1.00(14)   .  ?
O1C   C12C   1.31(2)    .  ?
O2C   C12C   1.27(2)    .  ?
O3C   C5C    1.32(2)    .  ?
O3C   C14C   1.42(2)    .  ?
C1C   C2C    1.412(16)  .  ?
C1C   C10C   1.37(2)    .  ?
C1C   H1C    1.08(11)   .  ?
C2C   C3C    1.432(19)  .  ?
C2C   C7C    1.47(2)    .  ?
C3C   C4C    1.409(19)  .  ?
C3C   H3C    1.09(12)   .  ?
C4C   C5C    1.43(2)    .  ?
C4C   H4C    1.10(8)    .  ?
C5C   C6C    1.38(2)    .  ?
C6C   C7C    1.428(15)  .  ?
C6C   H6C    1.10(9)    .  ?
C7C   C8C    1.402(19)  .  ?
C8C   C9C    1.398(19)  .  ?
C8C   H8C    1.09(9)    .  ?
C9C   C10C   1.41(2)    .  ?
C9C   H9C    1.09(8)    .  ?
C10C  C11C   1.482(19)  .  ?
C11C  C12C   1.566(19)  .  ?
C11C  C13C   1.509(19)  .  ?
C11C  H11C   1.09(7)    .  ?
C13C  H13G   1.08(4)    .  ?
C13C  H13H   1.11(6)    .  ?
C13C  H13I   1.09(8)    .  ?
C14C  H14G   1.10(8)    .  ?
C14C  H14H   1.09(5)    .  ?
C14C  H14I   1.11(7)    .  ?
O1D   C12D   1.30(2)    .  ?
O2D   C12D   1.28(2)    .  ?
O3D   C5D    1.34(2)    .  ?
O3D   C14D   1.40(2)    .  ?
C1D   C2D    1.416(16)  .  ?
C1D   C10D   1.35(2)    .  ?
C1D   H1D    1.07(9)    .  ?
C2D   C3D    1.423(19)  .  ?
C2D   C7D    1.481(18)  .  ?
C3D   C4D    1.412(19)  .  ?
C3D   H3D    1.11(7)    .  ?
C4D   C5D    1.41(2)    .  ?
C4D   H4D    1.11(7)    .  ?
C5D   C6D    1.381(19)  .  ?
C6D   C7D    1.456(15)  .  ?
C6D   H6D    1.07(7)    .  ?
C7D   C8D    1.404(17)  .  ?
C8D   C9D    1.420(18)  .  ?
C8D   H8D    1.08(10)   .  ?
C9D   C10D   1.38(2)    .  ?
C9D   H9D    1.08(7)    .  ?
C10D  C11D   1.493(19)  .  ?
C11D  C12D   1.583(19)  .  ?
C11D  C13D   1.53(2)    .  ?
C11D  H11D   1.11(8)    .  ?
C13D  H13J   1.08(5)    .  ?
C13D  H13K   1.10(6)    .  ?
C13D  H13L   1.10(8)    .  ?
C14D  H14J   1.10(5)    .  ?
C14D  H14K   1.09(9)    .  ?
C14D  H14L   1.09(7)    .  ?

loop_
 _geom_angle_atom_site_label_1 
 _geom_angle_atom_site_label_2 
 _geom_angle_atom_site_label_3 
 _geom_angle 
 _geom_angle_site_symmetry_1 
 _geom_angle_site_symmetry_3 
 _geom_angle_publ_flag
O1W     Na1     O3W     76.9(5)     .  .  ?
O1W     Na1     O4W     79.0(5)     .  .  ?
O1W     Na1     O1A     168.6(7)    .  .  ?
O1W     Na1     O2A     88.7(8)     .  1_545  ?
O3W     Na1     O4W     93.3(5)     .  .  ?
O3W     Na1     O1A     108.3(6)    .  .  ?
O3W     Na1     O2A     91.5(7)     .  1_545  ?
O4W     Na1     O1A     90.4(6)     .  .  ?
O4W     Na1     O2A     165.5(8)    .  1_545  ?
O1A     Na1     O2A     101.1(9)    .  1_545  ?
O2W     Na2     O3W     86.2(5)     .  .  ?
O2W     Na2     O4W     92.6(5)     .  .  ?
O2W     Na2     O1B     161.4(7)    .  .  ?
O2W     Na2     O2B     89.5(7)     .  1_565  ?
O3W     Na2     O4W     94.4(5)     .  .  ?
O3W     Na2     O1B     78.1(6)     .  .  ?
O3W     Na2     O2B     162.9(8)    .  1_565  ?
O4W     Na2     O1B     98.6(7)     .  .  ?
O4W     Na2     O2B     102.3(7)    .  1_565  ?
O1B     Na2     O2B     102.5(8)    .  1_565  ?
Na1     O1W     H1W     102(5)      .  .  ?
Na1     O1W     H2W     108(4)      .  .  ?
H1W     O1W     H2W     104(6)      .  .  ?
Na2     O2W     H3W     106(6)      .  .  ?
Na2     O2W     H4W     112(6)      .  .  ?
H3W     O2W     H4W     107(5)      .  .  ?
Na2     O3W     Na1     86.2(4)     .  .  ?
Na2     O3W     H5W     104(6)      .  .  ?
Na2     O3W     H6W     130(3)      .  .  ?
Na1     O3W     H5W     135(5)      .  .  ?
Na1     O3W     H6W     102(2)      .  .  ?
H5W     O3W     H6W     103(7)      .  .  ?
Na2     O4W     Na1     86.1(4)     .  .  ?
Na2     O4W     H7W     135(4)      .  .  ?
Na2     O4W     H8W     99(2)       .  .  ?
Na1     O4W     H7W     110(6)      .  .  ?
Na1     O4W     H8W     125(3)      .  .  ?
H7W     O4W     H8W     105(8)      .  .  ?
Na1     O1A     C12A    131.4(15)   .  .  ?
C5A     O3A     C14A    110.6(14)   .  .  ?
C2A     C1A     C10A    122.9(14)   .  .  ?
C2A     C1A     H1A     118(3)      .  .  ?
C10A    C1A     H1A     119(3)      .  .  ?
C1A     C2A     C3A     124.3(14)   .  .  ?
C1A     C2A     C7A     118.1(12)   .  .  ?
C3A     C2A     C7A     118(1)      .  .  ?
C2A     C3A     C4A     122.5(13)   .  .  ?
C2A     C3A     H3A     119(3)      .  .  ?
C4A     C3A     H3A     119(3)      .  .  ?
C3A     C4A     C5A     119.5(12)   .  .  ?
C3A     C4A     H4A     121(4)      .  .  ?
C5A     C4A     H4A     119(4)      .  .  ?
C4A     C5A     O3A     119.5(14)   .  .  ?
C4A     C5A     C6A     122.3(13)   .  .  ?
O3A     C5A     C6A     118.1(15)   .  .  ?
C5A     C6A     C7A     120.3(14)   .  .  ?
C5A     C6A     H6A     120(3)      .  .  ?
C7A     C6A     H6A     120(3)      .  .  ?
C6A     C7A     C2A     117.9(12)   .  .  ?
C6A     C7A     C8A     125.3(14)   .  .  ?
C2A     C7A     C8A     117(1)      .  .  ?
C7A     C8A     C9A     121.6(13)   .  .  ?
C7A     C8A     H8A     119(3)      .  .  ?
C9A     C8A     H8A     119(3)      .  .  ?
C8A     C9A     C10A    122.3(13)   .  .  ?
C8A     C9A     H9A     120(4)      .  .  ?
C10A    C9A     H9A     118(4)      .  .  ?
C9A     C10A    C1A     118.2(13)   .  .  ?
C9A     C10A    C11A    118.3(13)   .  .  ?
C1A     C10A    C11A    123.4(15)   .  .  ?
C10A    C11A    C12A    114.1(11)   .  .  ?
C10A    C11A    C13A    111.7(11)   .  .  ?
C10A    C11A    H11A    105(3)      .  .  ?
C12A    C11A    C13A    110.8(13)   .  .  ?
C12A    C11A    H11A    105(3)      .  .  ?
C13A    C11A    H11A    110(3)      .  .  ?
C11A    C12A    O2A     118.1(18)   .  .  ?
C11A    C12A    O1A     120.4(16)   .  .  ?
O2A     C12A    O1A     120.2(16)   .  .  ?
C11A    C13A    H13A    112(5)      .  .  ?
C11A    C13A    H13B    109(6)      .  .  ?
C11A    C13A    H13C    109(3)      .  .  ?
H13A    C13A    H13B    108(5)      .  .  ?
H13A    C13A    H13C    109(6)      .  .  ?
H13B    C13A    H13C    111(8)      .  .  ?
O3A     C14A    H14A    107(5)      .  .  ?
O3A     C14A    H14B    111(4)      .  .  ?
O3A     C14A    H14C    113(6)      .  .  ?
H14A    C14A    H14B    108(6)      .  .  ?
H14A    C14A    H14C    110(5)      .  .  ?
H14B    C14A    H14C    108(5)      .  .  ?
Na2     O1B     C12B    128.3(15)   .  .  ?
C5B     O3B     C14B    115.2(14)   .  .  ?
C2B     C1B     C10B    121.7(13)   .  .  ?
C2B     C1B     H1B     120(3)      .  .  ?
C10B    C1B     H1B     119(3)      .  .  ?
C1B     C2B     C3B     124.9(13)   .  .  ?
C1B     C2B     C7B     118.7(11)   .  .  ?
C3B     C2B     C7B     116(1)      .  .  ?
C2B     C3B     C4B     122.1(14)   .  .  ?
C2B     C3B     H3B     120(3)      .  .  ?
C4B     C3B     H3B     118(3)      .  .  ?
C3B     C4B     C5B     120.7(13)   .  .  ?
C3B     C4B     H4B     121(4)      .  .  ?
C5B     C4B     H4B     118(4)      .  .  ?
C4B     C5B     O3B     116.3(15)   .  .  ?
C4B     C5B     C6B     120.8(13)   .  .  ?
O3B     C5B     C6B     122.9(16)   .  .  ?
C5B     C6B     C7B     121.5(14)   .  .  ?
C5B     C6B     H6B     120(3)      .  .  ?
C7B     C6B     H6B     119(3)      .  .  ?
C6B     C7B     C2B     118.5(11)   .  .  ?
C6B     C7B     C8B     125.4(13)   .  .  ?
C2B     C7B     C8B     116(1)      .  .  ?
C7B     C8B     C9B     121.9(13)   .  .  ?
C7B     C8B     H8B     118(3)      .  .  ?
C9B     C8B     H8B     120(3)      .  .  ?
C8B     C9B     C10B    123.0(13)   .  .  ?
C8B     C9B     H9B     120(4)      .  .  ?
C10B    C9B     H9B     117(4)      .  .  ?
C9B     C10B    C1B     118.6(12)   .  .  ?
C9B     C10B    C11B    117.0(12)   .  .  ?
C1B     C10B    C11B    124.4(13)   .  .  ?
C10B    C11B    C12B    106.5(11)   .  .  ?
C10B    C11B    C13B    114.0(11)   .  .  ?
C10B    C11B    H11B    107(3)      .  .  ?
C12B    C11B    C13B    116.5(12)   .  .  ?
C12B    C11B    H11B    105(3)      .  .  ?
C13B    C11B    H11B    107(3)      .  .  ?
C11B    C12B    O2B     122.0(15)   .  .  ?
C11B    C12B    O1B     115.5(14)   .  .  ?
O2B     C12B    O1B     121.6(18)   .  .  ?
C11B    C13B    H13D    111(4)      .  .  ?
C11B    C13B    H13E    110(5)      .  .  ?
C11B    C13B    H13F    110(4)      .  .  ?
H13D    C13B    H13E    107(6)      .  .  ?
H13D    C13B    H13F    109(6)      .  .  ?
H13E    C13B    H13F    109(4)      .  .  ?
O3B     C14B    H14D    107(6)      .  .  ?
O3B     C14B    H14E    112(6)      .  .  ?
O3B     C14B    H14F    110(4)      .  .  ?
H14D    C14B    H14E    110(5)      .  .  ?
H14D    C14B    H14F    110(7)      .  .  ?
H14E    C14B    H14F    108(6)      .  .  ?
O5W     Na3     O7W     85.2(5)     .  .  ?
O5W     Na3     O8W     84.2(5)     .  .  ?
O5W     Na3     O1C     162.7(7)    .  .  ?
O5W     Na3     O2C     90.0(7)     .  1_545  ?
O7W     Na3     O8W     95.2(5)     .  .  ?
O7W     Na3     O1C     101.0(6)    .  .  ?
O7W     Na3     O2C     108.1(6)    .  1_545  ?
O8W     Na3     O1C     79.2(6)     .  .  ?
O8W     Na3     O2C     155.5(7)    .  1_545  ?
O1C     Na3     O2C     103.2(8)    .  1_545  ?
O6W     Na4     O7W     84.8(5)     .  .  ?
O6W     Na4     O8W     86.6(5)     .  .  ?
O6W     Na4     O1D     164.0(7)    .  .  ?
O6W     Na4     O2D     92.5(7)     .  1_565  ?
O7W     Na4     O8W     96.3(5)     .  .  ?
O7W     Na4     O1D     79.4(6)     .  .  ?
O7W     Na4     O2D     171.8(7)    .  1_565  ?
O8W     Na4     O1D     97.5(7)     .  .  ?
O8W     Na4     O2D     91.2(7)     .  1_565  ?
O1D     Na4     O2D     102.9(8)    .  1_565  ?
Na3     O5W     H9W     102(6)      .  .  ?
Na3     O5W     H10W    110(5)      .  .  ?
H9W     O5W     H10W    106(5)      .  .  ?
Na4     O6W     H11W    103(5)      .  .  ?
Na4     O6W     H12W    109(6)      .  .  ?
H11W    O6W     H12W    105(5)      .  .  ?
Na4     O7W     Na3     84.7(4)     .  .  ?
Na4     O7W     H13W    115(7)      .  .  ?
Na4     O7W     H14W    123(3)      .  .  ?
Na3     O7W     H13W    134(4)      .  .  ?
Na3     O7W     H14W    97(2)       .  .  ?
H13W    O7W     H14W    104(9)      .  .  ?
Na4     O8W     Na3     83.8(4)     .  .  ?
Na4     O8W     H15W    134(3)      .  .  ?
Na4     O8W     H16W    97(2)       .  .  ?
Na3     O8W     H15W    116(6)      .  .  ?
Na3     O8W     H16W    123(4)      .  .  ?
H15W    O8W     H16W    104(7)      .  .  ?
Na3     O1C     C12C    136.7(16)   .  .  ?
C5C     O3C     C14C    108.6(15)   .  .  ?
C2C     C1C     C10C    121.3(13)   .  .  ?
C2C     C1C     H1C     119(4)      .  .  ?
C10C    C1C     H1C     119(4)      .  .  ?
C1C     C2C     C3C     122.2(13)   .  .  ?
C1C     C2C     C7C     119.4(11)   .  .  ?
C3C     C2C     C7C     118.3(9)    .  .  ?
C2C     C3C     C4C     121.4(13)   .  .  ?
C2C     C3C     H3C     118(4)      .  .  ?
C4C     C3C     H3C     121(4)      .  .  ?
C3C     C4C     C5C     118.3(13)   .  .  ?
C3C     C4C     H4C     122(4)      .  .  ?
C5C     C4C     H4C     119(4)      .  .  ?
C4C     C5C     O3C     117.8(15)   .  .  ?
C4C     C5C     C6C     123.2(13)   .  .  ?
O3C     C5C     C6C     119.0(16)   .  .  ?
C5C     C6C     C7C     119.5(14)   .  .  ?
C5C     C6C     H6C     121(3)      .  .  ?
C7C     C6C     H6C     119(3)      .  .  ?
C6C     C7C     C2C     119.3(12)   .  .  ?
C6C     C7C     C8C     123.1(14)   .  .  ?
C2C     C7C     C8C     117.6(9)    .  .  ?
C7C     C8C     C9C     120.5(13)   .  .  ?
C7C     C8C     H8C     118(4)      .  .  ?
C9C     C8C     H8C     122(4)      .  .  ?
C8C     C9C     C10C    121.6(14)   .  .  ?
C8C     C9C     H9C     120(4)      .  .  ?
C10C    C9C     H9C     118(4)      .  .  ?
C9C     C10C    C1C     119.7(13)   .  .  ?
C9C     C10C    C11C    120.3(13)   .  .  ?
C1C     C10C    C11C    119.9(14)   .  .  ?
C10C    C11C    C12C    113.5(12)   .  .  ?
C10C    C11C    C13C    108.9(11)   .  .  ?
C10C    C11C    H11C    106(3)      .  .  ?
C12C    C11C    C13C    114.5(11)   .  .  ?
C12C    C11C    H11C    104(3)      .  .  ?
C13C    C11C    H11C    109(4)      .  .  ?
C11C    C12C    O2C     117.9(16)   .  .  ?
C11C    C12C    O1C     122.3(16)   .  .  ?
O2C     C12C    O1C     119.8(16)   .  .  ?
C11C    C13C    H13G    113(5)      .  .  ?
C11C    C13C    H13H    110(5)      .  .  ?
C11C    C13C    H13I    110(5)      .  .  ?
Na3     C13C    H13G    143(5)      .  .  ?
Na3     C13C    H13H    57(3)       .  .  ?
Na3     C13C    H13I    61(3)       .  .  ?
H13G    C13C    H13H    106(5)      .  .  ?
H13G    C13C    H13I    106(6)      .  .  ?
H13H    C13C    H13I    111(6)      .  .  ?
O3C     C14C    H14G    107(5)      .  .  ?
O3C     C14C    H14H    110(5)      .  .  ?
O3C     C14C    H14I    110(4)      .  .  ?
H14G    C14C    H14H    112(4)      .  .  ?
H14G    C14C    H14I    108(6)      .  .  ?
H14H    C14C    H14I    109(5)      .  .  ?
Na4     O1D     C12D    142.0(14)   .  .  ?
C5D     O3D     C14D    117.5(14)   .  .  ?
C2D     C1D     C10D    122.6(13)   .  .  ?
C2D     C1D     H1D     119(3)      .  .  ?
C10D    C1D     H1D     118(4)      .  .  ?
C1D     C2D     C3D     120.7(12)   .  .  ?
C1D     C2D     C7D     121.1(11)   .  .  ?
C3D     C2D     C7D     118.2(9)    .  .  ?
C2D     C3D     C4D     120.3(13)   .  .  ?
C2D     C3D     H3D     119(3)      .  .  ?
C4D     C3D     H3D     121(3)      .  .  ?
C3D     C4D     C5D     121.2(13)   .  .  ?
C3D     C4D     H4D     122(4)      .  .  ?
C5D     C4D     H4D     117(4)      .  .  ?
C4D     C5D     O3D     110.4(13)   .  .  ?
C4D     C5D     C6D     121.5(12)   .  .  ?
O3D     C5D     C6D     128.1(13)   .  .  ?
C5D     C6D     C7D     119.5(12)   .  .  ?
C5D     C6D     H6D     120(3)      .  .  ?
C7D     C6D     H6D     121(3)      .  .  ?
C6D     C7D     C2D     119(1)      .  .  ?
C6D     C7D     C8D     127.1(12)   .  .  ?
C2D     C7D     C8D     113.6(9)    .  .  ?
C7D     C8D     C9D     122.2(11)   .  .  ?
C7D     C8D     H8D     116(3)      .  .  ?
C9D     C8D     H8D     121(3)      .  .  ?
C8D     C9D     C10D    122.5(13)   .  .  ?
C8D     C9D     H9D     122(4)      .  .  ?
C10D    C9D     H9D     116(4)      .  .  ?
C9D     C10D    C1D     118.0(12)   .  .  ?
C9D     C10D    C11D    121.0(13)   .  .  ?
C1D     C10D    C11D    120.7(14)   .  .  ?
C10D    C11D    C12D    111.6(11)   .  .  ?
C10D    C11D    C13D    103.9(11)   .  .  ?
C10D    C11D    H11D    109(3)      .  .  ?
C12D    C11D    C13D    114.3(12)   .  .  ?
C12D    C11D    H11D    109(3)      .  .  ?
C13D    C11D    H11D    109(4)      .  .  ?
C11D    C12D    O2D     119.4(17)   .  .  ?
C11D    C12D    O1D     119.7(15)   .  .  ?
O2D     C12D    O1D     120.0(18)   .  .  ?
C11D    C13D    H13J    109(5)      .  .  ?
C11D    C13D    H13K    112(5)      .  .  ?
C11D    C13D    H13L    109(5)      .  .  ?
H13J    C13D    H13K    107(4)      .  .  ?
H13J    C13D    H13L    107(5)      .  .  ?
H13K    C13D    H13L    112(6)      .  .  ?
O3D     C14D    H14J    108(6)      .  .  ?
O3D     C14D    H14K    108(4)      .  .  ?
O3D     C14D    H14L    110(3)      .  .  ?
H14J    C14D    H14K    110(6)      .  .  ?
H14J    C14D    H14L    111(4)      .  .  ?
H14K    C14D    H14L    110(6)      .  .  ?
