# Supplementary material for: Structural basis for the transformation pathways of the sodium naproxen anhydrate–hydrate system
Source: IUCrJ. 2014 Aug 20;1(Pt 5):328–37. doi: 10.1107/S2052252514015450 (PMC4174875; doi:10.1107/S2052252514015450)
Supplement: Supplementary file 2 [file m-01-00328-DH1sup3.hkl]

# 
# h,k,l, Fc-squared, Fo-squared, sigma(Fo-squared) and status flag 
# 
#==============================================================================
data_DH1 
#==============================================================================
_shelx_refln_list_code          4 
_shelx_F_calc_maximum       73.91 
_exptl_crystal_F_000       304.00 
_reflns_d_resolution_high  0.9482 
 
loop_ 
 _symmetry_equiv_pos_as_xyz 
 'x, y, z' 
 
_cell_length_a    22.281
_cell_length_b     5.811
_cell_length_c     5.435
_cell_angle_alpha  89.53
_cell_angle_beta   85.53
_cell_angle_gamma  92.61
 
_shelx_F_squared_multiplier     1.000 
 
loop_ 
 _refln_index_h 
 _refln_index_k 
 _refln_index_l 
 _refln_F_squared_calc 
 _refln_F_squared_meas 
 _refln_F_squared_sigma 
 _refln_observed_status 
   4   0   0       54.48       46.62      2.01 o 
   5   0   0        2.81        6.41      1.73 o 
   6   0   0     1705.70     1696.97     34.92 o 
   7   0   0      445.45      460.80     10.17 o 
   8   0   0     1056.22     1034.97     21.78 o 
   9   0   0        2.96       15.44      2.50 o 
  10   0   0       49.67       63.27      3.34 o 
  11   0   0       59.97       71.12      3.60 o 
  12   0   0      104.95       88.38      3.93 o 
  13   0   0       33.69       40.72      3.80 o 
  14   0   0      148.31      143.37      7.04 o 
  15   0   0       26.56       28.11      4.82 o 
  16   0   0        2.37        3.32      4.54 o 
  17   0   0        0.11       -1.42      4.67 o 
  18   0   0       11.95       14.27      6.15 o 
  19   0   0        3.88        3.01      5.68 o 
  20   0   0       25.21       22.44      6.01 o 
  21   0   0       56.17       72.88      7.31 o 
  22   0   0      220.15      240.17     11.18 o 
  23   0   0       16.68       26.23      8.42 o 
 -23   1   0       61.72       52.30      6.84 o 
 -22   1   0       24.87       36.84     12.82 o 
 -21   1   0       72.75       80.09      9.50 o 
 -20   1   0        0.55        0.69      5.29 o 
 -19   1   0        3.93        3.30      5.11 o 
 -18   1   0        4.17       -4.83      4.83 o 
 -17   1   0       50.92       44.28      5.89 o 
 -16   1   0       34.73       42.42      4.34 o 
 -15   1   0      110.39      102.23      5.28 o 
 -14   1   0      170.47      182.96      9.07 o 
 -13   1   0       45.04       60.44      4.18 o 
 -12   1   0       29.24       32.72      3.56 o 
 -11   1   0      277.48      277.12      8.21 o 
 -10   1   0      437.76      426.32      9.82 o 
  -9   1   0       76.38       90.59      6.74 o 
  -8   1   0      329.86      370.79      8.50 o 
  -7   1   0      159.36      154.54      4.40 o 
  -6   1   0      189.24      203.71      5.10 o 
  -5   1   0      567.53      532.47     11.33 o 
  -4   1   0      686.68      576.95     14.02 o 
  -3   1   0        3.97        6.71      3.38 o 
  -2   1   0     1060.51      853.92     17.55 o 
  -1   1   0     3137.10     2730.10    111.09 o 
   1   1   0     3387.99     3054.68     62.14 o 
   2   1   0      175.23      255.40     12.64 o 
   3   1   0      291.44      259.70      6.69 o 
   4   1   0      201.81      273.59      6.19 o 
   5   1   0      649.10      607.92     12.94 o 
   6   1   0      309.12      317.24      7.32 o 
   7   1   0      237.08      220.41      5.62 o 
   8   1   0      295.61      294.70      7.09 o 
   9   1   0      421.56      410.01      9.44 o 
  10   1   0       74.92      110.06      4.83 o 
  11   1   0      148.26      136.12      5.26 o 
  12   1   0      115.62       94.89      4.62 o 
  13   1   0      379.31      350.83     10.06 o 
  14   1   0      224.73      232.90      9.51 o 
  15   1   0       12.86       23.44      4.86 o 
  16   1   0       28.96       28.38      5.10 o 
  17   1   0       23.89       21.39      5.07 o 
  18   1   0        1.92        7.32      5.21 o 
  19   1   0        8.23        9.67      9.63 o 
  20   1   0        6.32       -1.90      6.41 o 
  21   1   0       83.81       89.30      9.89 o 
  22   1   0       73.33       85.19      8.06 o 
 -22   2   0        2.15        0.42      8.79 o 
 -21   2   0       10.84       20.88      8.95 o 
 -20   2   0       86.07       75.24     10.72 o 
 -19   2   0      213.71      200.28      9.62 o 
 -18   2   0       98.64       99.35      7.19 o 
 -17   2   0       46.34       61.02      6.16 o 
 -16   2   0       48.40       45.11      4.51 o 
 -15   2   0       72.78       91.79      6.27 o 
 -14   2   0       99.37      105.48      5.22 o 
 -13   2   0       88.64      112.81      5.11 o 
 -12   2   0      315.17      361.75     17.34 o 
 -11   2   0        9.34       13.36      3.05 o 
 -10   2   0      123.47      153.42      8.53 o 
  -9   2   0      233.08      239.48     12.64 o 
  -8   2   0       57.58       82.44      3.86 o 
  -7   2   0      181.96      191.64      5.78 o 
  -6   2   0      161.49      157.09      4.20 o 
  -5   2   0       58.70       69.69      3.50 o 
  -4   2   0      315.04      294.61      7.61 o 
  -3   2   0      180.46      204.44      9.84 o 
  -2   2   0      229.14      216.31     10.31 o 
  -1   2   0      464.08      422.42     18.26 o 
   0   2   0       44.57       34.36      3.09 o 
   1   2   0      142.59      140.95     11.64 o 
   2   2   0      185.35      229.91      5.39 o 
   3   2   0       39.00       66.20      4.10 o 
   4   2   0       17.06       37.81      2.59 o 
   5   2   0      112.84      117.66      4.23 o 
   6   2   0      197.17      163.50      4.52 o 
   7   2   0       42.54       69.18      3.21 o 
   8   2   0      383.56      354.03      9.66 o 
   9   2   0      292.60      279.92      8.12 o 
  10   2   0       99.05       89.38      4.45 o 
  11   2   0      649.45      611.13     15.82 o 
  12   2   0      191.42      204.45      7.90 o 
  13   2   0      123.89      138.24      5.73 o 
  14   2   0      169.37      162.64      6.43 o 
  15   2   0        3.55       21.74      5.11 o 
  16   2   0        7.09       20.16      5.29 o 
  17   2   0       73.78       69.58      6.68 o 
  18   2   0      178.73      185.62     15.46 o 
  19   2   0       66.88       69.74      7.07 o 
  20   2   0       20.76       21.09      9.00 o 
  21   2   0       11.58        6.02      5.83 o 
 -20   3   0       23.91       23.86      8.95 o 
 -19   3   0       13.89       19.83      8.84 o 
 -18   3   0       45.53       28.57      8.79 o 
 -17   3   0        7.54        4.39      7.64 o 
 -16   3   0        8.04        9.76      4.48 o 
 -15   3   0       19.77       21.98      3.76 o 
 -14   3   0       28.19       42.14      4.35 o 
 -13   3   0       32.12       23.34      4.79 o 
 -12   3   0       43.11       36.73      4.57 o 
 -11   3   0      108.36      102.86      4.55 o 
 -10   3   0       44.25       45.88      3.40 o 
  -9   3   0       20.72       27.56      4.56 o 
  -8   3   0      125.73      137.89     12.38 o 
  -7   3   0      314.09      329.65     10.69 o 
  -6   3   0      115.57      101.41      6.96 o 
  -5   3   0      714.16      684.42     29.30 o 
  -4   3   0      631.53      701.85     29.93 o 
  -3   3   0       37.71      155.36      8.63 o 
  -2   3   0       35.71       64.15      5.75 o 
  -1   3   0       82.69       68.70      5.81 o 
   0   3   0      237.90      181.78      6.90 o 
   1   3   0      296.58      285.64      9.51 o 
   2   3   0      886.61      883.47     26.36 o 
   3   3   0      457.12      526.17     13.21 o 
   4   3   0       51.63      175.91      7.16 o 
   5   3   0       67.46       74.18      7.05 o 
   6   3   0      161.09      188.83      5.88 o 
   7   3   0      207.84      240.57      8.86 o 
   8   3   0      148.79      139.12      6.40 o 
   9   3   0       64.15       73.71      4.22 o 
  10   3   0        9.97       25.34      3.46 o 
  11   3   0        3.84        5.15      4.77 o 
  12   3   0        8.40       12.42      7.80 o 
  13   3   0       44.25       62.81      6.15 o 
  14   3   0       41.81       43.64      4.43 o 
  15   3   0        0.24        2.83      4.99 o 
  16   3   0       12.75       12.79      5.40 o 
  17   3   0       28.95       19.83      8.42 o 
  18   3   0       26.33       31.87      8.59 o 
  19   3   0       10.55       11.46      8.21 o 
 -18   4   0       32.54       33.44      8.21 o 
 -11   4   0       61.83       37.10      6.38 o 
 -10   4   0       14.37       18.26      5.70 o 
  -9   4   0       74.33       76.98      7.22 o 
  -8   4   0      209.26      200.72     10.93 o 
  -7   4   0      100.06       94.29      7.27 o 
  -6   4   0      318.47      321.44     15.44 o 
  -5   4   0      108.47      115.80      7.75 o 
  -4   4   0      170.78      203.29     10.68 o 
  -3   4   0       34.18       53.53      5.60 o 
  -2   4   0      302.12      308.40     14.60 o 
  -1   4   0      606.47      574.59     26.87 o 
   0   4   0      494.03      535.15     16.76 o 
   1   4   0      208.94      205.82      9.84 o 
   2   4   0      141.26      159.39      6.63 o 
   3   4   0      118.24      145.05      6.34 o 
   4   4   0      223.07      204.25      7.94 o 
   5   4   0      111.78      154.03      6.84 o 
   6   4   0       41.18       33.94      3.40 o 
   7   4   0        9.73       36.46      5.33 o 
   8   4   0        4.55       13.08      3.28 o 
   9   4   0       20.00       24.86      4.50 o 
  10   4   0       12.14       14.43      4.21 o 
  11   4   0       35.89       32.08      7.32 o 
  12   4   0        9.32        4.50      6.86 o 
  13   4   0       10.19        4.66      7.22 o 
  14   4   0        8.66       12.46      7.59 o 
  15   4   0       26.82       22.13      7.90 o 
  16   4   0       21.40       20.93      8.84 o 
  -5   5   0      129.93      158.08      9.47 o 
  -4   5   0       13.11       32.29      5.54 o 
  -3   5   0        8.74        2.78      3.44 o 
  -1   5   0        4.62       -4.92      4.92 o 
   0   5   0        3.70        2.37      3.45 o 
   1   5   0        8.63       11.15      3.62 o 
   2   5   0       11.82       38.36      4.27 o 
   3   5   0      203.07      201.82     11.72 o 
   4   5   0      232.80      233.68     13.13 o 
   5   5   0       69.26      106.07      8.95 o 
   6   5   0        9.80       20.61      6.75 o 
   7   5   0       64.94       53.32      8.01 o 
   8   5   0       45.19       29.04      7.32 o 
   9   5   0       16.43       -0.94      6.90 o 
  10   5   0       23.05       22.97      7.27 o 
  11   5   0       36.65       36.73      8.06 o 
  12   5   0       64.10       58.03      9.11 o 
   0   6   0       61.44       76.66      8.17 o 
   1   6   0       44.80       55.15      7.43 o 
   2   6   0       91.77      116.48      9.16 o 
   3   6   0       27.47       27.26      7.11 o 
   1  -6   1      120.37      111.51      9.37 o 
   2  -6   1        5.40       33.90      6.90 o 
 -11  -5   1       94.98       79.59     10.36 o 
 -10  -5   1       41.57       44.73      8.84 o 
  -9  -5   1       33.33       34.22      8.38 o 
  -8  -5   1        2.05        9.63      7.48 o 
  -7  -5   1        1.41       15.28      7.43 o 
  -6  -5   1       11.90       39.19      7.96 o 
  -5  -5   1       58.03       75.40      9.21 o 
  -4  -5   1       99.99       84.09      9.63 o 
  -3  -5   1      156.68      140.50     10.68 o 
  -2  -5   1      189.48      211.19     13.03 o 
  -1  -5   1       77.35       95.23      9.42 o 
   0  -5   1      211.97      183.62     11.72 o 
   1  -5   1       35.08       49.66      7.43 o 
   2  -5   1       69.83       51.38      7.48 o 
   3  -5   1        6.72        9.47      6.02 o 
   4  -5   1       24.88       16.59      6.23 o 
   5  -5   1       11.82       14.86      6.07 o 
   6  -5   1        2.87        6.17      5.54 o 
   7  -5   1       38.32       35.58      6.48 o 
 -16  -4   1        3.06       -4.08      8.06 o 
 -15  -4   1       21.26       31.29      9.00 o 
 -14  -4   1      200.98      169.95     12.98 o 
 -13  -4   1      138.08      115.23     11.51 o 
 -12  -4   1       35.11       41.55      8.74 o 
 -11  -4   1       65.34       51.80      8.90 o 
 -10  -4   1       76.44      100.03     15.17 o 
  -9  -4   1        8.46       18.37      3.89 o 
  -8  -4   1        0.30        9.16      3.60 o 
  -7  -4   1        4.20        8.83      4.13 o 
  -6  -4   1        8.26        7.82      3.30 o 
  -5  -4   1       33.55       23.97      4.45 o 
  -4  -4   1        3.90        4.58      3.75 o 
  -3  -4   1       21.27       16.07      2.79 o 
  -2  -4   1        4.74        9.54      2.83 o 
  -1  -4   1       47.77       40.12      3.49 o 
   0  -4   1       48.62       31.82      3.39 o 
   1  -4   1       42.06       82.34      4.26 o 
   2  -4   1       75.83       76.31      4.72 o 
   3  -4   1       37.58       49.37      3.59 o 
   4  -4   1       29.38       24.39      3.17 o 
   5  -4   1       77.21       73.03      5.07 o 
   6  -4   1      115.12      154.56      8.90 o 
   7  -4   1      141.81      190.73      7.98 o 
   8  -4   1      440.73      426.58     17.01 o 
   9  -4   1      116.70      144.39      6.93 o 
  10  -4   1      416.02      359.10     53.84 o 
  11  -4   1      177.78      168.38     11.25 o 
 -19  -3   1       11.48       13.19      8.90 o 
 -18  -3   1        9.88       17.58      8.74 o 
 -17  -3   1       34.05       46.07     13.44 o 
 -16  -3   1       10.82       20.52      5.95 o 
 -15  -3   1       11.93        5.94      5.45 o 
 -14  -3   1        3.84        5.67      5.63 o 
 -13  -3   1       42.25       28.06      6.45 o 
 -12  -3   1        8.39        2.48      3.78 o 
 -11  -3   1        1.58        3.60      3.58 o 
 -10  -3   1        0.93        2.02      3.42 o 
  -9  -3   1        5.35        7.48      3.43 o 
  -8  -3   1       17.95        9.65      3.30 o 
  -7  -3   1       37.54       37.82      3.70 o 
  -6  -3   1       53.77       62.87      4.12 o 
  -5  -3   1      126.37      115.44      4.83 o 
  -4  -3   1      233.55      252.58      8.69 o 
  -3  -3   1        5.29       11.87      2.90 o 
  -2  -3   1       32.49       44.24      3.53 o 
  -1  -3   1      144.89      190.93      7.93 o 
   0  -3   1      667.47      705.40     21.87 o 
   1  -3   1      325.43      338.07     13.22 o 
   2  -3   1       78.55       68.40     13.34 o 
   3  -3   1       80.91       99.24      7.75 o 
   4  -3   1       33.59       63.31      6.90 o 
   6  -3   1       86.25       97.17      6.86 o 
   7  -3   1      281.35      331.00     11.45 o 
   8  -3   1      426.11      355.73     12.18 o 
   9  -3   1      245.25      265.71      9.80 o 
  10  -3   1       79.77       62.10      5.09 o 
  11  -3   1       86.88      101.10      5.95 o 
  12  -3   1        9.18       35.93      4.68 o 
  13  -3   1       71.20       93.04      6.20 o 
  14  -3   1       58.83       55.65      5.57 o 
  15  -3   1       78.57       74.87      6.15 o 
  16  -3   1      136.33      151.43     10.78 o 
  17  -3   1       55.19       47.20      7.53 o 
 -20  -2   1        9.79       12.92      7.75 o 
 -19  -2   1        7.09        0.01      9.50 o 
 -18  -2   1       21.01       27.20      6.24 o 
 -17  -2   1       14.39       13.48      5.80 o 
 -16  -2   1        8.25       18.70      5.68 o 
 -15  -2   1        7.71        9.65      5.26 o 
 -14  -2   1        6.45       11.58      5.06 o 
 -13  -2   1        4.63        5.02      5.00 o 
 -12  -2   1      216.82      210.93      7.31 o 
 -11  -2   1      350.68      337.59     10.38 o 
 -10  -2   1      280.75      234.64      7.55 o 
  -9  -2   1      618.09      601.13     15.62 o 
  -8  -2   1      204.63      226.20      7.17 o 
  -7  -2   1       31.14       59.41      3.83 o 
  -6  -2   1      120.61      179.16      5.23 o 
  -5  -2   1      772.70      742.38     16.09 o 
  -4  -2   1     1396.36     1315.93     27.59 o 
  -3  -2   1      579.59      554.20     12.29 o 
  -2  -2   1     2101.31     1810.69     37.54 o 
  -1  -2   1      291.28      323.60      7.76 o 
   0  -2   1     1934.45     1767.11     42.31 o 
   1  -2   1     1011.36      932.56     22.81 o 
   2  -2   1       76.04       53.92      5.89 o 
   3  -2   1      469.24      451.66     16.32 o 
   4  -2   1      166.28      224.80      9.74 o 
   5  -2   1       31.95       58.65      3.52 o 
   6  -2   1      134.39      115.83      4.62 o 
   7  -2   1        7.38       10.87      2.77 o 
   8  -2   1       20.84       23.96      3.72 o 
   9  -2   1       33.00       39.24      4.66 o 
  10  -2   1      271.31      253.86      9.45 o 
  11  -2   1      114.81      104.71      5.90 o 
  12  -2   1       29.90       30.94      3.64 o 
  13  -2   1       47.02       52.74      6.02 o 
  14  -2   1       29.33       25.53      3.88 o 
  15  -2   1        2.96        6.99      3.66 o 
  16  -2   1        1.75       -1.58      3.66 o 
  17  -2   1       69.64       49.19      8.74 o 
  18  -2   1       55.80       37.40      8.06 o 
  19  -2   1        9.05       16.39      5.41 o 
  20  -2   1        9.05       17.12      6.41 o 
  21  -2   1       88.01       76.20      7.09 o 
  22  -2   1       15.59       18.63      9.26 o 
 -22  -1   1        2.85       -5.63      5.63 o 
 -21  -1   1        0.05        7.25      5.95 o 
 -20  -1   1       16.27       13.19      7.75 o 
 -19  -1   1      160.42      161.11      9.42 o 
 -18  -1   1       65.68       66.66     14.94 o 
 -17  -1   1        5.41       12.98      9.78 o 
 -16  -1   1       64.63       75.42      6.79 o 
 -15  -1   1       17.25       22.43      5.20 o 
 -14  -1   1       34.06       42.70      5.50 o 
 -13  -1   1      120.21      127.54      7.04 o 
 -12  -1   1       93.87       94.29      6.35 o 
 -11  -1   1      576.30      582.02     15.21 o 
 -10  -1   1      196.48      205.00      6.32 o 
  -9  -1   1      275.52      238.45      6.33 o 
  -8  -1   1      267.04      284.68      7.12 o 
  -7  -1   1      172.25      208.12      7.97 o 
  -6  -1   1      412.26      358.83      8.33 o 
  -5  -1   1      463.78      398.52      9.08 o 
  -4  -1   1     1467.60     1142.43     23.88 o 
  -3  -1   1      313.99      307.45      8.80 o 
  -2  -1   1      147.41      174.17      6.66 o 
  -1  -1   1      737.97      698.25     14.91 o 
   0  -1   1     1145.55      934.02     19.62 o 
   1  -1   1      379.64      289.95      7.88 o 
   2  -1   1     1837.62     1503.23     44.00 o 
   3  -1   1     1548.96     1429.52     41.90 o 
   4  -1   1     3687.14     3295.87     95.39 o 
   5  -1   1     2015.06     1994.17     47.44 o 
   6  -1   1      295.20      302.92      8.37 o 
   7  -1   1       79.55       76.76      4.24 o 
   8  -1   1      123.01      144.66      4.49 o 
   9  -1   1       44.30       62.46      3.33 o 
  10  -1   1      158.34      139.30      4.65 o 
  11  -1   1       37.70       69.29      4.18 o 
  12  -1   1      332.44      334.16     10.27 o 
  13  -1   1      334.29      294.60      8.91 o 
  14  -1   1       13.38       19.32      3.71 o 
  15  -1   1        6.04       11.30      4.90 o 
  16  -1   1       15.94       14.09      4.63 o 
  17  -1   1       42.64       47.67      5.64 o 
  18  -1   1       19.64       21.28      5.39 o 
  19  -1   1       37.54       29.03      8.95 o 
  20  -1   1        8.43        3.34      5.44 o 
  21  -1   1        1.04       -4.08      5.34 o 
  22  -1   1       14.61       10.99      5.91 o 
  23  -1   1        2.70        4.91      8.27 o 
 -22   0   1       13.00       16.46      6.28 o 
 -21   0   1      102.38      118.65     13.68 o 
 -20   0   1       27.68       22.38      6.16 o 
 -19   0   1       41.83       62.20      6.80 o 
 -18   0   1      585.83      597.98     20.27 o 
 -17   0   1      114.25      145.66     10.70 o 
 -16   0   1       14.03        3.91      4.69 o 
 -15   0   1      103.86      104.12      6.64 o 
 -14   0   1       29.81       34.09      4.73 o 
 -13   0   1        9.80       12.21      3.49 o 
 -12   0   1       18.45       28.01      4.99 o 
 -11   0   1        8.27       16.86      3.35 o 
 -10   0   1      177.50      169.95      5.68 o 
  -9   0   1       32.49       73.44      3.47 o 
  -8   0   1      341.14      319.47      8.04 o 
  -7   0   1      204.87      194.10      5.62 o 
  -6   0   1     2395.96     2337.77     48.00 o 
  -5   0   1      869.18      811.67     17.12 o 
  -4   0   1      466.45      499.04     10.76 o 
  -3   0   1      310.16      299.97      6.77 o 
  -2   0   1      547.79      515.52     10.97 o 
  -1   0   1       81.21       94.68      2.86 o 
   0   0   1        0.34       -2.93      2.93 o 
   1   0   1        7.71        8.45      1.85 o 
   2   0   1     5462.09     5182.25    149.11 o 
   3   0   1     2102.96     1972.48     57.17 o 
   4   0   1     4550.77     3931.75     92.59 o 
   5   0   1     1976.28     1901.34     45.16 o 
   6   0   1      421.68      383.03      8.63 o 
   7   0   1      652.38      625.67     13.57 o 
   8   0   1     4002.96     4278.26     87.47 o 
   9   0   1     3099.86     3092.88     63.57 o 
  10   0   1      912.95      937.33     20.08 o 
  11   0   1      226.52      222.89      6.16 o 
  12   0   1      199.55      196.66      7.35 o 
  13   0   1      104.21      125.63      5.85 o 
  14   0   1       90.67       69.06      5.56 o 
  15   0   1      125.74      124.75      6.86 o 
  16   0   1      137.42      136.96      7.42 o 
  17   0   1       49.10       56.56      5.94 o 
  18   0   1       46.39       50.00      5.97 o 
  19   0   1       16.06       14.74      7.04 o 
  20   0   1       12.79       16.00      5.56 o 
  21   0   1       11.33        7.11      5.74 o 
  22   0   1        1.05        5.77      5.87 o 
  23   0   1        5.24        4.94      5.90 o 
 -22   1   1        9.05        4.97      9.42 o 
 -21   1   1        4.59        5.18      5.22 o 
 -20   1   1       46.66       53.96      6.38 o 
 -19   1   1      169.48      167.79      8.84 o 
 -18   1   1       24.37       23.02      5.50 o 
 -17   1   1        4.34        6.69      4.05 o 
 -16   1   1       55.81       57.18      4.76 o 
 -15   1   1       50.20       52.62      4.40 o 
 -14   1   1       99.57       96.66      5.10 o 
 -13   1   1       35.71       42.02      3.88 o 
 -12   1   1       59.30       60.51      4.05 o 
 -11   1   1      392.89      367.02     10.13 o 
 -10   1   1      264.35      247.01      7.37 o 
  -9   1   1      147.86      137.56      4.29 o 
  -8   1   1      694.28      570.91     12.43 o 
  -7   1   1      930.08      740.30     15.68 o 
  -6   1   1      479.06      408.56     10.40 o 
  -5   1   1      331.24      302.27      9.12 o 
  -4   1   1      370.50      489.11     12.70 o 
  -3   1   1      415.58      448.18     13.44 o 
   2   1   1     2162.01     2074.72     84.71 o 
   3   1   1     2394.24     2150.64     52.41 o 
   4   1   1     3018.39     3157.95     74.43 o 
   5   1   1     1119.08     1241.98     29.69 o 
   6   1   1      246.34      265.33      6.32 o 
   7   1   1       58.23       58.90      2.86 o 
   8   1   1       49.34       74.19      3.29 o 
   9   1   1      132.70      101.47      5.39 o 
  10   1   1        8.39       18.57      3.18 o 
  11   1   1      311.31      306.68      8.83 o 
  12   1   1      135.63      151.05      5.70 o 
  13   1   1      123.06      128.25      5.41 o 
  14   1   1       50.76       46.07      4.34 o 
  15   1   1       18.13       17.43      4.64 o 
  16   1   1       49.55       34.78      5.15 o 
  17   1   1        4.17        9.52      4.82 o 
  18   1   1        7.70        9.56      5.06 o 
  19   1   1        8.92        3.20      5.15 o 
  20   1   1        8.69       10.55      9.55 o 
  21   1   1        5.37        9.52      8.84 o 
  22   1   1        8.53       10.79      5.80 o 
 -21   2   1        3.89       -8.59      8.59 o 
 -20   2   1        7.45        5.60      8.90 o 
 -19   2   1       26.33       31.35      9.53 o 
 -18   2   1       26.02       25.15      8.60 o 
 -17   2   1       30.29       32.78      5.25 o 
 -16   2   1       36.68       35.17      4.24 o 
 -15   2   1       14.80       12.05      3.67 o 
 -14   2   1       10.65       11.98      3.50 o 
 -13   2   1      111.83      108.48      5.00 o 
 -12   2   1      297.26      300.24     13.05 o 
 -11   2   1      249.37      250.23     13.61 o 
 -10   2   1      871.45      712.44     32.80 o 
  -9   2   1      594.08      536.68     16.63 o 
  -8   2   1      305.11      267.38      7.48 o 
  -7   2   1      501.62      529.13     13.21 o 
  -6   2   1      256.12      317.75     10.23 o 
   4   2   1      194.95      185.86      6.46 o 
   5   2   1       24.89       23.91      2.57 o 
   6   2   1       85.48       77.77      2.95 o 
   7   2   1       53.88       55.68      4.05 o 
   8   2   1       29.30       33.58      4.94 o 
   9   2   1       66.61       85.78      5.57 o 
  10   2   1       23.83       24.50      3.04 o 
  11   2   1        4.68       13.06      3.00 o 
  12   2   1       18.39       11.93      3.19 o 
  13   2   1       39.40       34.01      6.84 o 
  14   2   1       13.57       18.11      4.20 o 
  15   2   1        5.56       16.32      3.70 o 
  16   2   1       32.36       41.74      4.37 o 
  17   2   1       14.25       24.05      5.34 o 
  18   2   1       35.25       40.45      5.96 o 
  19   2   1       36.38       39.78      6.10 o 
  20   2   1      103.30      122.44     15.25 o 
  21   2   1       18.48       22.18      8.38 o 
 -20   3   1       14.64       19.94      8.63 o 
 -19   3   1        2.38        1.21      8.06 o 
 -18   3   1        7.69       12.66      8.06 o 
 -17   3   1       10.38       20.15      7.80 o 
 -16   3   1       23.07        3.35      7.32 o 
 -15   3   1       21.66       15.02      7.01 o 
 -14   3   1       17.06       11.96      3.47 o 
 -13   3   1        3.00       -1.28      3.12 o 
 -12   3   1        2.29        0.86      2.91 o 
 -11   3   1        2.60        9.16      3.95 o 
 -10   3   1       23.20       22.05      3.86 o 
  -9   3   1        1.32        8.05      3.27 o 
  -8   3   1        8.65        5.75      4.35 o 
   4   3   1     1023.51      953.06     39.71 o 
   5   3   1      433.16      456.61     24.02 o 
   6   3   1      108.46      154.96      6.17 o 
   7   3   1       76.26       96.64      4.98 o 
   8   3   1      195.24      146.54      5.07 o 
   9   3   1       74.87       58.82      4.85 o 
  10   3   1      259.08      242.98     13.04 o 
  11   3   1      255.44      221.46      9.71 o 
  12   3   1      101.14       90.29     10.09 o 
  13   3   1       52.52       56.36      4.25 o 
  14   3   1        4.03       22.14      5.56 o 
  15   3   1      112.11      100.39     11.59 o 
  16   3   1       82.91       75.30      9.00 o 
  17   3   1        1.22        2.51      6.96 o 
  18   3   1        3.32       10.41      7.43 o 
  19   3   1        2.83       -6.90      6.90 o 
 -17   4   1        8.75        8.69      7.75 o 
 -16   4   1       82.01       77.92      9.57 o 
 -15   4   1       82.35       69.60      9.11 o 
 -14   4   1       30.79       31.97      7.59 o 
 -13   4   1       49.75       44.27      7.64 o 
 -12   4   1       13.01       15.33      6.48 o 
 -11   4   1       29.40       28.17      4.33 o 
 -10   4   1       35.09       32.81      4.16 o 
   5   4   1       20.38       32.96      5.12 o 
   6   4   1      262.12      233.70     15.15 o 
   7   4   1      247.77      221.57      8.40 o 
   8   4   1      400.77      352.91     12.01 o 
   9   4   1      298.91      249.88      9.43 o 
  10   4   1        3.92       17.43      4.27 o 
  11   4   1       21.03       31.56      7.17 o 
  12   4   1       13.12       23.45      7.17 o 
  13   4   1       12.10       29.88      7.22 o 
  14   4   1        6.66       13.81      7.11 o 
  15   4   1        1.43        5.18      6.75 o 
  16   4   1        9.80        6.17      7.01 o 
   6   5   1       15.87       12.25      5.60 o 
   7   5   1       82.23       77.29      7.96 o 
   8   5   1       55.16       49.14      7.06 o 
   9   5   1       29.38       31.24      7.01 o 
  10   5   1       11.09        9.99      6.80 o 
  11   5   1        3.94       -3.56      6.69 o 
  12   5   1        8.50        7.69      7.17 o 
  -9  -5   2       18.78       23.55      8.59 o 
  -8  -5   2       35.29       17.32      8.32 o 
  -7  -5   2        8.12       10.15      7.75 o 
  -6  -5   2       41.22       52.11      9.26 o 
  -5  -5   2       15.90       28.78      8.27 o 
  -4  -5   2       13.76       24.12      8.01 o 
  -3  -5   2       31.78       56.35      9.21 o 
  -2  -5   2       99.55      100.26     10.57 o 
  -1  -5   2      156.03      149.49     11.46 o 
   0  -5   2      140.62      148.08     11.10 o 
   1  -5   2       23.73       24.44      7.06 o 
   2  -5   2       18.44       36.62      7.43 o 
   3  -5   2       23.80       49.71      7.90 o 
   4  -5   2       48.30       63.89      8.32 o 
   5  -5   2      110.58       94.76      9.42 o 
   6  -5   2       63.63       43.85      7.53 o 
   7  -5   2       20.65       13.29      6.44 o 
   8  -5   2        4.26        1.63      5.81 o 
   9  -5   2       14.39       13.76      6.17 o 
 -14  -4   2        0.61       11.93      9.05 o 
 -13  -4   2       49.54       43.54      9.95 o 
 -12  -4   2       87.54       77.75     10.93 o 
 -11  -4   2      136.23      141.75     12.25 o 
 -10  -4   2      135.50      139.29      8.31 o 
  -9  -4   2      158.72      158.13      8.66 o 
  -8  -4   2      156.71      154.77      8.39 o 
  -7  -4   2       59.04       70.73      6.52 o 
  -6  -4   2       90.13      118.94      5.90 o 
  -5  -4   2      204.68      198.02      7.43 o 
  -4  -4   2      109.98      117.32      5.84 o 
  -3  -4   2      104.01      118.73      5.81 o 
  -2  -4   2       59.48       71.65      4.93 o 
  -1  -4   2       43.74       71.55      4.90 o 
   0  -4   2      193.51      170.59      6.55 o 
   1  -4   2       45.82       43.67      4.17 o 
   2  -4   2        9.82       10.71      3.53 o 
   3  -4   2        6.78        2.71      3.37 o 
   4  -4   2       10.53       19.97      3.66 o 
   5  -4   2       72.26       64.35      4.60 o 
   6  -4   2       43.24       51.15      4.39 o 
   7  -4   2       69.21       86.45      6.45 o 
   8  -4   2       14.98       15.96      4.67 o 
   9  -4   2       38.68       41.86      7.17 o 
  10  -4   2       21.38       32.02      6.96 o 
 -17  -3   2       16.89       13.42     10.15 o 
 -16  -3   2        9.72       23.03      7.98 o 
 -15  -3   2       43.95       46.25      9.42 o 
 -14  -3   2       34.11       35.36      6.51 o 
 -13  -3   2       26.57       24.08      5.99 o 
 -12  -3   2       10.91       11.36      6.80 o 
 -11  -3   2       44.82       46.55      8.45 o 
 -10  -3   2       56.01       48.70      6.20 o 
  -9  -3   2      223.98      179.94     10.86 o 
  -8  -3   2      140.50      120.61      5.79 o 
  -7  -3   2        6.95        6.69      3.66 o 
  -6  -3   2       27.67       23.62      3.84 o 
  -5  -3   2       21.61       20.71      5.63 o 
  -4  -3   2        0.20       -1.58      3.30 o 
  -3  -3   2        1.75        5.74      5.26 o 
  -2  -3   2      107.10      163.64      6.27 o 
  -1  -3   2      241.40      302.32      9.85 o 
   0  -3   2      270.56      272.15      8.44 o 
   1  -3   2        8.77       12.91      3.39 o 
   2  -3   2       36.04       23.43      3.57 o 
   3  -3   2        9.63        5.26      3.14 o 
   4  -3   2        8.56       35.57      3.73 o 
   5  -3   2      106.05      134.80      6.90 o 
   6  -3   2      116.40      100.58      6.86 o 
   7  -3   2       25.96       36.62      5.70 o 
   8  -3   2      133.25      158.51     14.70 o 
   9  -3   2       30.08       29.64      4.86 o 
  10  -3   2       66.46       64.09      8.42 o 
  11  -3   2      135.61      129.40      7.30 o 
  12  -3   2       10.90       26.73      5.11 o 
  13  -3   2      329.28      315.73     18.21 o 
  14  -3   2      154.38      215.32     13.50 o 
  15  -3   2       56.21       69.75      8.74 o 
  16  -3   2       53.32       63.21      8.63 o 
  17  -3   2       63.52       75.61      9.16 o 
 -19  -2   2       16.13       17.86      6.66 o 
 -18  -2   2       42.71       46.05      7.24 o 
 -17  -2   2       51.10       41.15      7.10 o 
 -16  -2   2       18.21       11.33      6.16 o 
 -15  -2   2       69.54       62.76      7.01 o 
 -14  -2   2       16.89       18.28      5.66 o 
 -13  -2   2       37.08       37.12      7.41 o 
 -12  -2   2       81.27       71.65     10.26 o 
 -11  -2   2       10.84        5.36      4.93 o 
 -10  -2   2       23.61       14.80      5.21 o 
  -9  -2   2        3.37       17.26      4.58 o 
  -8  -2   2       37.33       59.99      4.41 o 
  -7  -2   2       33.97       44.21      4.05 o 
  -6  -2   2       25.00       31.43      3.69 o 
  -5  -2   2        4.74       12.87      3.29 o 
  -4  -2   2      125.36      135.76      5.61 o 
  -3  -2   2      199.71      195.35      6.78 o 
  -2  -2   2      401.67      428.16     11.89 o 
  -1  -2   2      178.72      207.77      6.17 o 
   0  -2   2      247.83      277.31     15.45 o 
   1  -2   2      496.01      486.15     13.10 o 
   2  -2   2      145.52      146.99      5.90 o 
   3  -2   2      567.07      589.16     15.36 o 
   4  -2   2     1261.97     1419.65     42.42 o 
   5  -2   2     1516.60     1527.36     45.47 o 
   6  -2   2     1456.08     1410.68     53.95 o 
   7  -2   2       60.74      117.96      9.11 o 
   8  -2   2      774.23      838.97     28.36 o 
   9  -2   2     1093.52     1062.39     32.45 o 
  10  -2   2       39.99       44.50      5.03 o 
  11  -2   2        8.71       12.05      4.13 o 
  12  -2   2      144.84      129.83      7.01 o 
  13  -2   2       81.91       72.63      8.17 o 
  14  -2   2        8.46       11.77      6.33 o 
  15  -2   2        6.88        8.32      6.33 o 
  16  -2   2        2.79       15.49      6.75 o 
  17  -2   2        0.93       -3.72      6.33 o 
  18  -2   2       38.22       25.02      7.48 o 
  19  -2   2       43.82       32.13      7.69 o 
  20  -2   2       27.15       23.03      7.64 o 
  21  -2   2        9.25       -5.02      6.90 o 
 -20  -1   2        5.83        7.64      6.31 o 
 -19  -1   2       25.59       26.08      6.51 o 
 -18  -1   2       19.57       20.10      6.36 o 
 -17  -1   2       23.63       36.72      6.51 o 
 -16  -1   2      174.44      178.25      9.26 o 
 -15  -1   2       83.09       76.99      7.00 o 
 -14  -1   2      151.39      154.29      9.29 o 
 -13  -1   2      107.50       81.41      6.56 o 
 -12  -1   2        8.12       13.58      6.65 o 
 -11  -1   2       54.97       48.29      5.43 o 
 -10  -1   2      130.02      130.05      6.88 o 
  -9  -1   2      138.04      117.05      5.23 o 
  -8  -1   2      165.83      171.87      6.27 o 
  -7  -1   2       24.13       22.06      2.93 o 
  -6  -1   2      855.07      801.45     17.48 o 
  -5  -1   2      188.59      222.34      6.23 o 
  -4  -1   2      156.02      169.97      5.26 o 
  -3  -1   2      632.74      593.76     13.33 o 
  -2  -1   2      577.11      537.50     12.21 o 
  -1  -1   2      586.20      703.70     15.48 o 
   0  -1   2      296.18      298.35      9.40 o 
   1  -1   2      349.84      359.24     19.55 o 
   2  -1   2      293.17      258.13     14.16 o 
   3  -1   2      342.98      285.68      8.32 o 
   4  -1   2       52.61       52.22      4.58 o 
   5  -1   2      213.85      203.12      8.14 o 
   6  -1   2      828.37      787.36     24.25 o 
   7  -1   2      804.96      789.56     31.14 o 
   8  -1   2      586.03      571.01     17.26 o 
   9  -1   2      323.21      322.81      9.40 o 
  10  -1   2        5.16        7.04      3.78 o 
  11  -1   2       17.24       22.13      5.86 o 
  12  -1   2       47.58       49.76      7.06 o 
  13  -1   2       53.67       54.37      7.48 o 
  14  -1   2       64.10       74.51      8.32 o 
  15  -1   2      135.54      130.03     10.10 o 
  16  -1   2       55.85       53.95      8.06 o 
  17  -1   2       35.85       34.28      7.69 o 
  18  -1   2        7.38        1.15      6.86 o 
  19  -1   2       40.82       34.80      8.11 o 
  20  -1   2       24.24       29.20      8.06 o 
  21  -1   2        9.55        2.67      7.38 o 
  22  -1   2        3.98        7.53      7.59 o 
 -21   0   2        0.41       -6.44      9.37 o 
 -20   0   2        7.70       13.75      5.75 o 
 -19   0   2       52.95       51.07      8.92 o 
 -18   0   2       36.48       47.46      8.17 o 
 -17   0   2        5.00        5.52      5.54 o 
 -16   0   2       67.39       73.80      7.01 o 
 -15   0   2       78.97       93.38      7.06 o 
 -14   0   2      407.18      420.59     14.78 o 
 -13   0   2      124.93      132.83      8.70 o 
 -12   0   2      487.04      506.18     13.75 o 
 -11   0   2      112.85      122.20      6.43 o 
 -10   0   2      708.71      735.60     18.79 o 
  -9   0   2       15.98       17.50      3.20 o 
  -8   0   2       37.93       44.38      3.74 o 
  -7   0   2      803.27      763.70     19.19 o 
  -6   0   2      885.97      871.32     18.69 o 
  -5   0   2      744.77      740.14     16.02 o 
  -4   0   2        7.07        3.62      2.31 o 
  -3   0   2        0.65       -2.25      2.25 o 
  -2   0   2      274.31      215.67      5.76 o 
  -1   0   2      160.28      121.56      4.24 o 
   0   0   2      553.69      557.40     14.80 o 
   1   0   2      800.96      825.81     20.36 o 
   2   0   2     1354.06     1501.04     36.06 o 
   3   0   2     1025.67     1011.85     30.18 o 
   4   0   2       94.81      113.53      5.47 o 
   5   0   2       61.02       74.35      4.69 o 
   6   0   2      141.82      159.20      6.75 o 
   7   0   2      129.07      195.90      6.36 o 
   8   0   2      196.60      277.28      8.19 o 
   9   0   2       35.55       71.82      7.51 o 
  10   0   2       20.21       50.33      4.90 o 
  11   0   2      249.00      243.76      9.40 o 
  12   0   2       33.36       30.67      4.38 o 
  13   0   2       42.32       46.35      4.98 o 
  14   0   2      107.55      106.01      9.11 o 
  15   0   2        3.90        1.84      6.12 o 
  16   0   2        0.71        2.04      6.23 o 
  17   0   2      474.59      443.46     15.80 o 
  18   0   2       50.47       56.77      6.23 o 
  19   0   2       19.85       12.25      6.09 o 
  20   0   2       30.51       28.99      6.00 o 
  21   0   2       12.38       14.28      5.74 o 
  22   0   2        0.87        2.01      8.69 o 
 -21   1   2        9.22       13.97      9.63 o 
 -20   1   2       15.38       10.26      9.32 o 
 -19   1   2        3.82       16.74      9.26 o 
 -18   1   2       15.17       12.07      5.17 o 
 -17   1   2       91.01       71.69     10.02 o 
 -16   1   2       94.51      107.18      7.23 o 
 -15   1   2       91.70       83.08      5.37 o 
 -14   1   2      219.24      188.78      7.31 o 
 -13   1   2       60.61       68.72      4.63 o 
 -12   1   2       20.80       21.11      3.58 o 
 -11   1   2       38.29       44.95      4.24 o 
 -10   1   2       15.11       25.38      3.30 o 
  -9   1   2       42.12       50.17      3.60 o 
  -8   1   2       52.26       55.53      3.46 o 
  -7   1   2       67.28       70.83     11.49 o 
  -6   1   2      745.43      645.32     19.79 o 
  -5   1   2      582.57      548.41     21.65 o 
  -4   1   2      157.68      179.82      4.72 o 
  -3   1   2       31.32      117.02     10.59 o 
  -2   1   2      131.45      147.48      9.54 o 
  -1   1   2      532.12      592.21     12.73 o 
   0   1   2      818.73      722.79     15.33 o 
   1   1   2     1544.99     1459.58     34.79 o 
   2   1   2      539.06      545.62     13.55 o 
   3   1   2      121.52      131.82      5.45 o 
   4   1   2       67.10       75.67      4.37 o 
   5   1   2      244.59      271.72      9.34 o 
   6   1   2      990.29     1071.13     26.05 o 
   7   1   2     1378.34     1257.65     47.62 o 
   8   1   2      325.46      381.34     12.69 o 
   9   1   2      131.95      128.08      6.21 o 
  10   1   2       29.02       34.59      5.36 o 
  11   1   2       88.02       84.38      5.62 o 
  12   1   2       49.52       54.91      4.95 o 
  13   1   2        6.79       10.38      4.04 o 
  14   1   2       32.86       37.92      3.95 o 
  15   1   2      137.66      120.55      5.70 o 
  16   1   2        1.76       11.58      4.69 o 
  17   1   2        9.09        9.87      4.95 o 
  18   1   2       10.02        4.90      5.06 o 
  19   1   2        4.60        8.68      5.25 o 
  20   1   2        0.95        9.82      5.45 o 
  21   1   2        0.17        1.08      5.47 o 
  22   1   2        0.53       -2.25      7.64 o 
 -20   2   2       12.19       25.96      9.78 o 
 -19   2   2       26.18       50.50     10.26 o 
 -18   2   2       42.16       40.61      9.57 o 
 -17   2   2        7.68       17.79      8.32 o 
 -16   2   2       32.01       36.89      8.79 o 
 -15   2   2       53.26       42.04      5.03 o 
 -14   2   2       62.20       43.50      5.40 o 
 -13   2   2       18.24       14.55      4.69 o 
 -12   2   2        2.01       -0.58      2.79 o 
 -11   2   2        4.48        8.63      3.03 o 
 -10   2   2       15.03       25.79      3.16 o 
  -9   2   2       49.04       56.82      3.46 o 
  -8   2   2       98.91       85.57      3.78 o 
  -7   2   2       48.31       45.21      3.81 o 
  -6   2   2        8.74       30.11      3.29 o 
  -5   2   2       82.80       65.13      6.72 o 
   4   2   2      739.66      984.95     29.12 o 
   5   2   2      469.45      652.89     19.77 o 
   7   2   2     1034.27      980.40     29.35 o 
   8   2   2     1149.21     1125.91     33.61 o 
  10   2   2       62.77       66.61      4.90 o 
  11   2   2       33.28       30.09      4.16 o 
  12   2   2       42.82       27.84      6.23 o 
  13   2   2       19.27       22.87      4.42 o 
  14   2   2       14.16       13.45      3.78 o 
  15   2   2        2.61        2.96      5.42 o 
  16   2   2        4.47        6.27      6.93 o 
  17   2   2       25.55       20.51      5.11 o 
  18   2   2       19.97        7.17      7.06 o 
  19   2   2        6.66        9.37      7.22 o 
  20   2   2        1.51        1.63      7.48 o 
 -18   3   2       32.82       24.91      9.11 o 
 -17   3   2       13.69       24.49      8.53 o 
 -16   3   2        2.70        5.18      7.85 o 
 -15   3   2        4.97       18.10      7.96 o 
 -14   3   2        2.56        2.41      7.27 o 
 -13   3   2       19.92       28.51      7.48 o 
 -12   3   2       42.15       34.78      4.80 o 
 -11   3   2      157.96      124.98      6.43 o 
 -10   3   2      124.08       98.79      5.60 o 
  -9   3   2       28.70       30.96      3.92 o 
  -8   3   2       51.26       47.04      5.39 o 
   6   3   2       45.71       63.42      5.91 o 
   7   3   2      102.76      119.01      5.52 o 
   8   3   2       12.87       18.16      3.59 o 
   9   3   2       34.53       34.58      7.93 o 
  10   3   2       30.48       40.87      4.37 o 
  11   3   2       41.54       40.82      4.62 o 
  12   3   2      232.32      216.73     12.80 o 
  13   3   2      412.20      349.49     17.74 o 
  14   3   2       70.52       61.59      7.90 o 
  15   3   2       22.30       26.94      7.01 o 
  16   3   2        0.90        7.17      6.69 o 
  17   3   2       16.03       19.88      7.27 o 
  18   3   2       44.51       31.92      7.90 o 
 -15   4   2       15.25       16.07      7.32 o 
 -14   4   2       21.91       35.16      7.59 o 
 -13   4   2       62.82       74.62      8.48 o 
 -12   4   2      148.88      141.28     10.20 o 
   7   4   2       16.49       22.76      5.29 o 
   8   4   2       73.07       90.64     10.83 o 
   9   4   2       86.96       79.69      7.75 o 
  10   4   2      154.99      140.02      9.74 o 
  11   4   2      133.04      112.34      9.05 o 
  12   4   2       27.11       32.29      7.17 o 
  13   4   2       49.38       34.43      7.27 o 
  14   4   2       14.52       12.77      6.96 o 
  15   4   2       14.86        8.21      6.75 o 
   9   5   2       17.05       17.06      5.86 o 
  10   5   2       18.84       20.40      6.33 o 
  -3  -5   3        5.24        2.41      7.59 o 
  -2  -5   3        8.86        1.31      7.43 o 
  -1  -5   3        6.02       12.08      7.59 o 
   0  -5   3       14.14       24.64      7.96 o 
   1  -5   3       63.32       64.10      9.47 o 
   2  -5   3      114.31       79.69     10.10 o 
   3  -5   3       24.98       13.44      7.32 o 
   4  -5   3       14.16        6.02      7.17 o 
   5  -5   3        9.02       10.15      7.17 o 
   6  -5   3       59.88       56.04      8.95 o 
   7  -5   3       74.65       65.61      9.26 o 
 -10  -4   3        2.64       10.83      8.69 o 
  -9  -4   3       10.98       24.28      9.00 o 
  -8  -4   3       29.92       24.63      8.95 o 
  -7  -4   3        0.91       -5.21      5.21 o 
  -6  -4   3       28.34       41.16      6.37 o 
  -5  -4   3       66.46       62.42      6.80 o 
  -4  -4   3      184.63      180.95     14.86 o 
  -3  -4   3      103.36      116.30     12.48 o 
  -2  -4   3      129.05      116.25      7.99 o 
  -1  -4   3       27.78       41.65      5.90 o 
   0  -4   3       40.91       58.35      6.25 o 
   1  -4   3       13.70       56.18      6.36 o 
   2  -4   3       39.15       57.18      6.23 o 
   3  -4   3        6.95       29.23      5.27 o 
   4  -4   3      235.07      208.21      9.45 o 
   5  -4   3       34.30       47.34     10.41 o 
   6  -4   3       56.67       67.72      8.53 o 
   7  -4   3       83.99       79.21      6.54 o 
   8  -4   3       73.49       75.81      9.63 o 
   9  -4   3       48.95       43.75      5.60 o 
 -14  -3   3        4.86        4.87      6.33 o 
 -13  -3   3       21.83       12.53      6.40 o 
 -12  -3   3       19.22       28.52      6.59 o 
 -11  -3   3       96.14       80.70      7.67 o 
 -10  -3   3      146.43      150.20      8.88 o 
  -9  -3   3        9.90       12.09      5.94 o 
  -8  -3   3       36.58       42.29      6.44 o 
  -7  -3   3      185.37      206.80     10.12 o 
  -6  -3   3      284.23      249.35     10.97 o 
  -5  -3   3       40.01       76.22     12.92 o 
  -4  -3   3      138.54      163.48      8.71 o 
  -3  -3   3      188.41      192.26      9.25 o 
  -2  -3   3       84.60      103.74      7.42 o 
  -1  -3   3       22.99       81.42      6.72 o 
   0  -3   3       39.37       73.84      8.81 o 
   1  -3   3       77.12      102.01      7.11 o 
   2  -3   3      180.90      156.74      8.05 o 
   3  -3   3       67.62       64.50      5.92 o 
   4  -3   3        5.75       17.30      4.75 o 
   5  -3   3        6.96       13.30      4.49 o 
   6  -3   3       19.41       19.88      7.90 o 
   7  -3   3        2.48        7.16      4.47 o 
   8  -3   3       33.63       43.90      8.17 o 
   9  -3   3       30.01       33.38      7.64 o 
  10  -3   3       40.98       42.91      8.27 o 
  11  -3   3      128.99      147.98     11.51 o 
  12  -3   3      105.42      116.90     11.20 o 
  13  -3   3       69.89       48.51      8.69 o 
  14  -3   3        9.49       21.09      7.53 o 
  15  -3   3       42.34       52.11      8.79 o 
  16  -3   3       99.40       85.71      9.99 o 
 -16  -2   3        2.02        3.39     18.79 o 
 -15  -2   3        4.04       10.57      6.28 o 
 -14  -2   3       90.83       90.26      8.22 o 
 -13  -2   3      110.40      104.16     15.88 o 
 -12  -2   3      242.99      233.74     10.86 o 
 -11  -2   3       78.16       71.36      7.12 o 
 -10  -2   3      148.65      161.85      8.85 o 
  -9  -2   3      108.60       89.08      7.36 o 
  -8  -2   3        7.33       -0.05      4.95 o 
  -7  -2   3       25.05       15.10      5.43 o 
  -6  -2   3      351.82      345.34     13.15 o 
  -5  -2   3      121.29      120.97      7.43 o 
  -4  -2   3       13.18       15.36      7.09 o 
  -3  -2   3       12.96       19.13      5.03 o 
  -2  -2   3      192.77      174.62     11.96 o 
  -1  -2   3       58.94       82.36      6.42 o 
   0  -2   3      152.30      164.02      9.11 o 
   1  -2   3       15.60       31.06      4.92 o 
   2  -2   3       30.34       26.32      4.76 o 
   3  -2   3       38.04       36.33      4.92 o 
   4  -2   3       64.44       73.15      5.81 o 
   5  -2   3       12.54       12.17      4.21 o 
   6  -2   3       15.98       20.34      6.69 o 
   7  -2   3      224.33      204.39     12.71 o 
   8  -2   3       68.11       89.58      9.11 o 
   9  -2   3      146.93      146.72     10.83 o 
  10  -2   3      210.81      240.70     14.23 o 
  11  -2   3      534.69      540.74     25.85 o 
  12  -2   3       55.81       70.17      8.74 o 
  13  -2   3      339.17      298.41     16.80 o 
  14  -2   3      155.29      159.28     11.93 o 
  15  -2   3      397.16      328.30     18.10 o 
  16  -2   3       55.27       60.80      9.21 o 
  17  -2   3       62.47       47.15      8.48 o 
  18  -2   3       58.13       48.51      8.84 o 
  19  -2   3        6.25       12.08      7.59 o 
 -18  -1   3        7.54        3.39      5.90 o 
 -17  -1   3        6.31       10.63      6.17 o 
 -16  -1   3       40.11       32.06      6.30 o 
 -15  -1   3       37.36       34.38      6.18 o 
 -14  -1   3       13.94       10.11      5.56 o 
 -13  -1   3        8.40        7.43      5.48 o 
 -12  -1   3       25.81       33.39      5.80 o 
 -11  -1   3      110.61      100.61     11.12 o 
 -10  -1   3      171.54      159.26      8.20 o 
  -9  -1   3        7.68        0.79      5.44 o 
  -8  -1   3       18.03       17.72      4.82 o 
  -7  -1   3       44.00       46.19      5.38 o 
  -6  -1   3       42.39       48.22      4.47 o 
  -5  -1   3       19.63       23.84      3.95 o 
  -4  -1   3       69.06       92.42      5.31 o 
  -3  -1   3       39.39       79.84      5.02 o 
  -2  -1   3      420.30      400.85     11.64 o 
  -1  -1   3      247.97      293.96      9.11 o 
   0  -1   3      340.52      343.39     12.47 o 
   1  -1   3      307.46      290.63     11.01 o 
   2  -1   3      350.14      303.00     11.29 o 
   3  -1   3       48.53       58.71      8.42 o 
   4  -1   3       25.74       33.83      5.29 o 
   5  -1   3      176.45      171.81     10.93 o 
   6  -1   3       34.77       34.17      6.38 o 
   7  -1   3      419.79      370.00     18.47 o 
   8  -1   3      420.51      371.73     18.52 o 
   9  -1   3       38.93       60.28      7.64 o 
  10  -1   3       38.12       52.48      7.48 o 
  11  -1   3       21.99       18.94      6.23 o 
  12  -1   3       50.59       52.17      7.75 o 
  13  -1   3        5.96        8.01      6.38 o 
  14  -1   3        7.27        4.29      6.54 o 
  15  -1   3       44.87       32.55      7.85 o 
  16  -1   3       38.12       35.16      7.90 o 
  17  -1   3       12.02       24.49      7.64 o 
  18  -1   3        3.04       -6.86      6.86 o 
  19  -1   3       12.25       17.01      7.48 o 
  20  -1   3        5.06       -4.14      6.80 o 
 -18   0   3        0.32        4.03      9.32 o 
 -17   0   3        1.21        3.96      5.33 o 
 -16   0   3        0.76        1.54      5.28 o 
 -15   0   3        3.07        6.86      5.22 o 
 -14   0   3        3.21        4.64      5.14 o 
 -13   0   3        0.66        6.60      4.89 o 
 -12   0   3       13.32       11.78      3.87 o 
 -11   0   3       90.63       93.49      5.29 o 
 -10   0   3      253.46      243.17      8.06 o 
  -9   0   3      198.14      194.35     10.20 o 
  -8   0   3       62.27       65.47      5.29 o 
  -7   0   3        7.11        5.28      3.34 o 
  -6   0   3      256.61      273.44      8.52 o 
  -5   0   3      576.88      601.89     15.84 o 
  -4   0   3     2231.43     2496.36     61.18 o 
  -3   0   3      186.71      229.40      7.53 o 
  -2   0   3      243.76      289.59      8.78 o 
  -1   0   3      636.80      722.66     18.54 o 
   0   0   3       42.28       61.42      4.69 o 
   1   0   3      163.96      157.12      7.20 o 
   2   0   3      103.33       92.58      5.71 o 
   3   0   3       30.44       47.80      4.53 o 
   4   0   3        9.79       14.60      4.90 o 
   5   0   3       68.46       77.43      6.44 o 
   6   0   3       72.24       69.64      7.38 o 
   7   0   3       21.64       31.08      6.02 o 
   8   0   3      307.45      340.48     17.01 o 
   9   0   3      244.02      293.64     16.77 o 
  10   0   3       52.96       57.83      5.51 o 
  11   0   3      129.35      134.29      7.32 o 
  12   0   3       16.66       18.00      6.23 o 
  13   0   3        4.54        5.60      6.17 o 
  14   0   3       15.30       10.83      6.59 o 
  15   0   3       12.35        1.21      6.86 o 
  16   0   3        1.72       -6.59      6.59 o 
  17   0   3        5.70        1.21      7.17 o 
  18   0   3       81.61       63.58      9.53 o 
  19   0   3       13.62       15.54      7.69 o 
  20   0   3       12.13       11.62      7.96 o 
 -18   1   3        7.31       11.88      9.63 o 
 -17   1   3       29.37       21.93      9.57 o 
 -16   1   3        0.45       -1.25      8.11 o 
 -15   1   3       63.16       42.33      9.00 o 
 -14   1   3        4.00       -2.37      4.50 o 
 -13   1   3        0.04        1.00      4.51 o 
 -12   1   3      145.39      135.59      7.49 o 
 -11   1   3       91.55       83.05      4.87 o 
 -10   1   3       33.35       27.24      3.64 o 
  -9   1   3       35.66       27.76      3.57 o 
  -8   1   3        4.39       -0.66      4.37 o 
  -7   1   3      156.61      126.79      5.05 o 
  -6   1   3       18.12       13.08      2.79 o 
  -5   1   3       15.17       17.37      4.04 o 
  -4   1   3       60.91       68.19      6.62 o 
  -3   1   3      326.87      324.15     11.42 o 
  -2   1   3        8.52       43.06      6.33 o 
  -1   1   3      226.77      243.78     18.39 o 
   0   1   3       45.50       36.89      6.17 o 
   1   1   3       40.52       58.03      6.48 o 
   4   1   3      181.75      119.20      7.80 o 
   5   1   3       25.52       36.26      8.03 o 
   6   1   3       68.08       82.46      7.27 o 
   7   1   3      156.92      189.99     11.04 o 
   8   1   3      383.60      447.79     22.87 o 
   9   1   3      322.90      361.30     22.34 o 
  10   1   3      145.79      137.55      8.60 o 
  11   1   3       25.01       29.37      4.76 o 
  12   1   3       87.82      100.58      6.70 o 
  13   1   3       11.26        6.59      4.42 o 
  14   1   3       15.05       12.83      4.73 o 
  15   1   3       11.97       14.12      5.15 o 
  16   1   3       44.48       31.39      7.85 o 
  17   1   3       67.99       66.97      9.32 o 
  18   1   3       22.26       14.70      7.59 o 
  19   1   3        9.75       21.76      7.90 o 
  20   1   3       26.98       15.96      7.90 o 
 -17   2   3        5.22        0.94      7.96 o 
 -16   2   3        0.65        1.10      7.90 o 
 -15   2   3       47.07       32.50      8.84 o 
 -14   2   3       78.40       75.82      9.84 o 
 -13   2   3       70.38       84.56      9.47 o 
 -12   2   3      129.08      111.87      9.63 o 
 -11   2   3      155.81      147.16      5.77 o 
 -10   2   3       69.83       57.25      5.18 o 
  -9   2   3        2.63        1.79      2.84 o 
  -8   2   3       26.49       22.42      4.20 o 
  -7   2   3      140.63      129.88     12.08 o 
  -6   2   3      108.49      104.49      5.54 o 
  -5   2   3       37.70       32.48      3.86 o 
  -4   2   3       27.14       21.62      3.66 o 
  -3   2   3       54.63       51.22      4.27 o 
  -2   2   3        6.10       20.60      3.90 o 
  -1   2   3       63.63       69.44      7.64 o 
   0   2   3        0.93       28.51      4.97 o 
   1   2   3       16.46       28.47      4.97 o 
   2   2   3       31.56       41.49      5.18 o 
   3   2   3       50.55       52.59      5.65 o 
   4   2   3       28.12       21.66      4.71 o 
   5   2   3       11.29       17.49      5.39 o 
   6   2   3      182.66      190.97      6.12 o 
   7   2   3      136.69      136.88      6.44 o 
   8   2   3       98.41      109.62      8.92 o 
   9   2   3      469.80      411.96     14.89 o 
  10   2   3      640.71      628.11     37.57 o 
  12   2   3      163.05      132.16      7.16 o 
  13   2   3       33.50       47.93      7.59 o 
  14   2   3      197.40      166.45     11.62 o 
  15   2   3       91.73       88.43      9.47 o 
  16   2   3       60.68       54.26      8.63 o 
  17   2   3       82.57       80.68      9.74 o 
  18   2   3        9.59        6.75      7.43 o 
 -15   3   3        3.92        9.68      7.75 o 
 -14   3   3       14.38       22.34      7.64 o 
 -13   3   3        5.12       15.38      7.64 o 
 -12   3   3       40.32       41.91      8.17 o 
 -11   3   3       97.58      102.71      9.05 o 
 -10   3   3       35.77       39.46      6.96 o 
  -9   3   3      126.98      118.65      8.42 o 
  -8   3   3      256.70      218.24      8.37 o 
   5   3   3       20.02       29.98      3.58 o 
   6   3   3       19.04       19.16      5.47 o 
   7   3   3       15.63       21.38      3.72 o 
   8   3   3       42.43       48.11      4.46 o 
   9   3   3       77.12       76.26     13.37 o 
  10   3   3      162.99      127.31      9.26 o 
  11   3   3       90.15      125.74      9.53 o 
  12   3   3        1.10       18.10      6.44 o 
  13   3   3       35.80       42.28      7.53 o 
  14   3   3       47.79       47.82      8.06 o 
  15   3   3       76.80       77.29      9.05 o 
  16   3   3       66.18       45.89      8.38 o 
   9   4   3       13.45       15.02      5.65 o 
  10   4   3       11.13       11.67      5.81 o 
  11   4   3        5.62        9.84      6.12 o 
  12   4   3        8.38       15.59      6.48 o 
  13   4   3        6.83        9.32      6.38 o 
  -4  -4   4        3.84       12.08      8.63 o 
  -3  -4   4        2.51        4.37      6.57 o 
  -2  -4   4        3.39       10.91      5.56 o 
  -1  -4   4       11.30       11.40      5.64 o 
   0  -4   4       10.13       14.02     10.17 o 
   1  -4   4        5.83        6.72      5.55 o 
   2  -4   4        2.02       -1.47      5.25 o 
   3  -4   4       15.90       12.61      5.48 o 
   4  -4   4       35.53       16.75      8.27 o 
   5  -4   4       13.67       19.36      8.01 o 
   6  -4   4      138.32       99.21     11.20 o 
   7  -4   4       30.28       38.15      8.59 o 
   8  -4   4       12.56       10.36      7.48 o 
 -10  -3   4       25.82       18.64      6.68 o 
  -9  -3   4       60.75       38.21      7.01 o 
  -8  -3   4      104.42       89.22      9.29 o 
  -7  -3   4       53.72       62.08      7.45 o 
  -6  -3   4       72.90       66.84      7.56 o 
  -5  -3   4       38.00       36.84     13.44 o 
  -4  -3   4       94.67       84.58      7.83 o 
  -3  -3   4       27.42       44.66      6.69 o 
  -2  -3   4      154.74      164.10      9.22 o 
  -1  -3   4      315.18      261.49     11.58 o 
   0  -3   4       96.20       95.26     11.93 o 
   1  -3   4        7.47       31.80      5.97 o 
   2  -3   4       13.47       32.37      5.86 o 
   3  -3   4       17.84       41.48      6.16 o 
   4  -3   4       57.59       68.23      6.86 o 
   5  -3   4       78.52       89.55      7.43 o 
   6  -3   4      130.27       95.21      7.55 o 
   7  -3   4      112.52      100.22     21.22 o 
   8  -3   4        0.05       30.43      5.65 o 
   9  -3   4       14.79       22.89      7.45 o 
  10  -3   4       28.56       29.61     10.80 o 
  11  -3   4       22.86       15.27      5.35 o 
  12  -3   4       16.60       15.44      8.01 o 
  13  -3   4       20.59       23.86      8.21 o 
 -13  -2   4       21.48       21.30      6.60 o 
 -12  -2   4       22.26       32.05      7.22 o 
 -11  -2   4       21.50       18.81      6.46 o 
 -10  -2   4        8.99       -1.34      5.84 o 
  -9  -2   4       14.69        8.45      8.29 o 
  -8  -2   4       82.07       65.09     15.12 o 
  -7  -2   4       38.71       47.33      6.88 o 
  -6  -2   4      193.29      200.94     16.59 o 
  -5  -2   4      150.28      164.83     16.82 o 
  -4  -2   4      348.54      317.63     16.82 o 
  -3  -2   4      188.10      201.64     10.05 o 
  -2  -2   4      128.00      155.50      8.82 o 
  -1  -2   4      151.92      166.11      8.95 o 
   0  -2   4       92.13       97.79      7.56 o 
   1  -2   4       28.63       30.76     11.96 o 
   2  -2   4       58.63       70.43      6.75 o 
   3  -2   4       22.21       34.20      5.75 o 
   4  -2   4       11.18       16.83      5.16 o 
   5  -2   4       19.05       22.30      5.23 o 
   6  -2   4       43.32       48.21      9.32 o 
   7  -2   4      155.23      140.78     11.69 o 
   8  -2   4      130.57      103.63     17.92 o 
   9  -2   4       83.96       76.67      6.69 o 
  10  -2   4        0.54       -2.99      6.90 o 
  11  -2   4        5.80       -3.56      7.17 o 
  12  -2   4       40.03       32.55      8.38 o 
  13  -2   4       92.95       66.19      9.63 o 
  14  -2   4       39.34       40.29      8.84 o 
  15  -2   4       34.25       12.87      7.96 o 
  16  -2   4       16.48       12.92      7.96 o 
 -14  -1   4       28.67       26.42      6.23 o 
 -13  -1   4       68.74       62.08      7.20 o 
 -12  -1   4        1.24        0.43      5.63 o 
 -11  -1   4       31.06       34.22      6.20 o 
 -10  -1   4       26.12       18.27      5.80 o 
  -9  -1   4       16.91       13.45      5.44 o 
  -8  -1   4       41.68       36.77      6.06 o 
  -7  -1   4       37.34       27.32      5.83 o 
  -6  -1   4       15.54       15.70      7.90 o 
  -5  -1   4        4.43       10.77      5.30 o 
  -4  -1   4       44.35       53.49      6.30 o 
  -3  -1   4       61.62       62.36      6.48 o 
  -2  -1   4       24.23       31.07      5.63 o 
  -1  -1   4       23.65       32.23      5.55 o 
   0  -1   4       88.81       90.39      7.03 o 
   1  -1   4       76.01       82.36      6.71 o 
   2  -1   4       21.16       39.28      8.27 o 
   3  -1   4       65.43       73.10     11.01 o 
   4  -1   4       59.68       62.05      6.01 o 
   5  -1   4        4.52        8.49      5.15 o 
   6  -1   4       41.06       50.41      5.60 o 
   7  -1   4       92.19      103.33     18.52 o 
   8  -1   4      125.05      122.63     10.83 o 
   9  -1   4       86.27       97.48     10.20 o 
  10  -1   4      177.25      139.87     11.20 o 
  11  -1   4       11.29       24.18      7.64 o 
  12  -1   4       11.73        9.42      7.11 o 
  13  -1   4        0.25        4.14      6.96 o 
  14  -1   4        4.39        6.48      7.06 o 
  15  -1   4        4.33        1.99      7.11 o 
  16  -1   4       18.95       22.71      8.11 o 
  17  -1   4       18.55        9.89      7.48 o 
 -15   0   4        0.13       -7.64      8.63 o 
 -14   0   4        0.37       -4.14      8.42 o 
 -13   0   4       59.39       51.02      9.53 o 
 -12   0   4       14.98       28.68      8.69 o 
 -11   0   4        7.67       10.19      5.19 o 
 -10   0   4       97.45       96.18      7.19 o 
  -9   0   4        1.88        6.58      4.71 o 
  -8   0   4       30.64       34.29      4.45 o 
  -7   0   4       51.02       48.68      4.74 o 
  -6   0   4       49.16       43.79      5.67 o 
  -5   0   4       60.34       70.64      5.17 o 
  -4   0   4        4.19       10.54      3.95 o 
  -3   0   4       43.56       64.91      5.00 o 
  -2   0   4      325.73      374.31     11.18 o 
  -1   0   4      177.62      204.45      9.56 o 
   0   0   4       20.91       45.95      9.29 o 
   1   0   4      134.10      117.32      6.95 o 
   2   0   4       29.40       49.27     10.86 o 
   3   0   4      226.80      228.52      9.65 o 
   4   0   4      379.42      398.51     17.06 o 
   5   0   4      348.26      371.61     13.32 o 
   6   0   4      377.58      371.99     13.33 o 
   7   0   4      126.56      115.95      6.77 o 
   8   0   4       43.34       37.78      4.95 o 
   9   0   4       63.33       68.08      8.42 o 
  10   0   4        0.98       -6.17      6.17 o 
  11   0   4       65.81       84.71      9.47 o 
  12   0   4      122.73      114.18     10.15 o 
  13   0   4       47.77       47.62      8.21 o 
  14   0   4       31.70       23.28      7.53 o 
  15   0   4       11.49       16.38      7.48 o 
  16   0   4        2.51       -2.09      7.01 o 
  17   0   4        2.85        3.72      7.38 o 
 -15   1   4        3.32       -8.06      8.06 o 
 -14   1   4        4.02        5.81      8.17 o 
 -13   1   4       72.34       59.59      9.74 o 
 -12   1   4       24.58       14.91      7.59 o 
 -11   1   4       48.73       53.27      8.74 o 
 -10   1   4       70.18       60.33      8.84 o 
  -9   1   4       27.92       29.35      7.59 o 
  -8   1   4        6.84       16.65      4.34 o 
  -7   1   4       17.71       10.01      3.53 o 
  -6   1   4       20.09       15.80      3.55 o 
  -5   1   4       27.13       27.95      3.62 o 
  -4   1   4       24.35       30.46      3.81 o 
  -3   1   4       62.73       60.36      5.88 o 
  -2   1   4       99.47      104.77      6.73 o 
  -1   1   4      111.83      106.70      9.26 o 
   0   1   4       19.32       29.61     13.22 o 
   1   1   4      112.91      106.19     10.17 o 
   2   1   4      157.34      149.91      7.05 o 
   3   1   4       34.22       40.16      6.41 o 
   4   1   4       15.33       34.91      7.11 o 
   5   1   4       30.68       32.55      4.55 o 
   6   1   4       32.81       35.82      4.60 o 
   7   1   4       74.37       81.48      5.76 o 
   8   1   4       40.53       53.51      4.94 o 
   9   1   4       14.85       36.57      8.71 o 
  10   1   4       69.69       72.89      8.48 o 
  11   1   4       28.27       23.55      7.01 o 
  12   1   4        6.03       -2.20      6.48 o 
  13   1   4        9.48       11.67      7.06 o 
  14   1   4        3.64       10.99      7.11 o 
  15   1   4       17.40       15.80      7.48 o 
  16   1   4        0.67        7.53      7.38 o 
  17   1   4        4.83        2.93      7.22 o 
 -13   2   4       16.63        9.89      7.38 o 
 -12   2   4       51.78       36.58      8.17 o 
 -11   2   4       12.97       16.32      7.01 o 
 -10   2   4        6.40        0.73      6.54 o 
  -9   2   4       35.07       29.09      7.06 o 
  -8   2   4       75.00       74.09      8.32 o 
  -7   2   4      147.59      121.08      9.37 o 
  -6   2   4       70.20       80.89      8.42 o 
  -5   2   4      137.01      140.08      9.89 o 
  -4   2   4      153.90      197.13     18.24 o 
  -3   2   4      126.87      155.01      7.83 o 
  -2   2   4      140.22      149.07      9.99 o 
  -1   2   4      111.51      118.36      8.90 o 
   0   2   4       11.98       26.48      6.02 o 
   1   2   4       39.77       37.99      6.44 o 
   2   2   4       20.14       17.11      5.86 o 
   3   2   4        7.70       15.35      4.18 o 
   4   2   4        8.45       16.03      4.73 o 
   5   2   4        8.47        6.97      3.49 o 
   6   2   4       48.28       38.98      6.48 o 
   7   2   4       42.22       47.88      6.69 o 
   8   2   4       35.69       39.46      6.86 o 
   9   2   4        4.35       12.77      5.86 o 
  10   2   4        0.53        2.09      5.86 o 
  11   2   4       32.80       28.93      6.96 o 
  12   2   4       58.58       51.90      8.01 o 
  13   2   4        8.97       15.17      6.80 o 
  14   2   4       38.81       33.54      7.75 o 
  15   2   4        2.70        9.57      7.22 o 
 -11   3   4        4.32        1.00      6.54 o 
 -10   3   4       33.85       26.63      6.96 o 
  -9   3   4       57.78       44.16      7.11 o 
  -8   3   4       45.66       40.19      6.80 o 
  -7   3   4       35.32       26.11      5.86 o 
  -6   3   4       49.93       34.90      6.12 o 
  -4   3   4       41.58       49.08      6.38 o 
  -2   3   4      113.14      130.40      8.63 o 
  -1   3   4      110.90      141.90      8.90 o 
   1   3   4      118.19      109.78      7.75 o 
   2   3   4       62.35       87.85      7.22 o 
   3   3   4       61.71       66.14      6.69 o 
   4   3   4       14.36       21.14      5.29 o 
   5   3   4       30.93       45.79      6.12 o 
   6   3   4      196.74      193.50     10.99 o 
   7   3   4      118.51      125.27      8.74 o 
   8   3   4       60.17       68.13      7.27 o 
   9   3   4       18.22       22.34      5.91 o 
  10   3   4        4.36        3.40      5.81 o 
  11   3   4       14.24       18.31      6.44 o 
  12   3   4       19.92        9.05      6.38 o 
   7   4   4       38.86       40.97      5.75 o 
  -6  -2   5       10.50        6.13      6.19 o 
  -5  -2   5       15.94       20.08      6.47 o 
  -4  -2   5       38.61       37.31      6.80 o 
  -3  -2   5       71.96       58.24      7.45 o 
  -2  -2   5       26.31       23.76      6.31 o 
  -1  -2   5       49.49       64.41      7.44 o 
   0  -2   5       66.43       56.49      7.18 o 
   1  -2   5       72.45       88.14      7.96 o 
   2  -2   5       14.51       35.80      6.34 o 
   3  -2   5      177.96      175.57      9.53 o 
   4  -2   5      162.20      184.54      9.67 o 
   5  -2   5      113.74      115.74      8.38 o 
   6  -2   5       12.24       16.10      5.41 o 
   7  -2   5        1.51        2.04      5.16 o 
   8  -2   5        6.55        2.45      5.32 o 
   9  -2   5        7.45        8.05      5.41 o 
  10  -2   5       13.00        2.23      5.32 o 
  -8  -1   5       13.59       15.54      9.16 o 
  -7  -1   5       74.21       64.78     11.20 o 
  -6  -1   5       26.74       13.56      5.92 o 
  -5  -1   5       40.87       37.39      6.44 o 
  -4  -1   5       24.73       21.28      6.69 o 
  -3  -1   5       20.96       24.37      6.17 o 
  -2  -1   5       13.39        4.38      8.56 o 
  -1  -1   5       18.48       35.88      6.21 o 
   0  -1   5       61.25       81.88     13.23 o 
   1  -1   5       73.02       96.67     10.91 o 
   2  -1   5      162.95      144.04      8.48 o 
   3  -1   5       33.14       52.74      6.47 o 
   4  -1   5       17.93       32.68     10.28 o 
   5  -1   5       20.94       34.98      5.83 o 
   6  -1   5       34.91       38.23      9.84 o 
   7  -1   5        5.50       13.14      5.23 o 
   8  -1   5       16.56       20.86      5.45 o 
   9  -1   5       12.72       24.61      5.51 o 
  10  -1   5       13.15       10.85      5.12 o 
  11  -1   5       11.45        0.18      5.42 o 
  12  -1   5        3.82        2.67      5.06 o 
  -9   0   5       31.93       21.93      9.11 o 
  -8   0   5       40.21       35.95      9.21 o 
  -7   0   5       13.64       21.93      8.84 o 
  -6   0   5       36.71       45.52      9.63 o 
  -5   0   5       59.64       61.38      9.99 o 
  -4   0   5      112.11      108.06     12.08 o 
  -3   0   5       34.37       43.06      9.37 o 
  -2   0   5       41.85       43.58      9.21 o 
  -1   0   5        1.46       14.02      7.96 o 
   0   0   5       33.35       32.44      8.63 o 
   1   0   5       20.55       30.58      5.54 o 
   2   0   5      123.88      120.47      7.60 o 
   3   0   5       75.32       97.46     15.38 o 
   4   0   5       26.19       29.37      7.56 o 
   5   0   5        2.94       19.30      5.10 o 
   6   0   5       28.60       34.90      8.32 o 
   7   0   5       33.90       27.53      8.11 o 
   8   0   5       11.34       23.34      7.59 o 
   9   0   5       14.99       13.97      7.43 o 
  10   0   5        0.82       -1.25      6.69 o 
  11   0   5        1.57       -6.48      6.48 o 
  12   0   5       14.18        5.23      7.43 o 
  -9   1   5       24.24       11.46      7.85 o 
  -8   1   5       46.28       42.64      8.53 o 
  -7   1   5       22.61       28.88      8.27 o 
  -6   1   5        8.98        5.86      7.27 o 
  -5   1   5       33.36       41.81      8.53 o 
  -4   1   5       65.26       69.75      9.68 o 
  -3   1   5       19.86       25.27      8.01 o 
  -2   1   5       35.38       43.64      8.59 o 
  -1   1   5       19.06       23.13      7.69 o 
   0   1   5      122.83      122.02     10.36 o 
   1   1   5       62.44       66.03      8.90 o 
   2   1   5      121.46      119.67     10.20 o 
   3   1   5        5.05       23.34      7.22 o 
   4   1   5       14.70       28.99      7.64 o 
   5   1   5       11.81       12.71      6.90 o 
   6   1   5       55.15       49.92      8.27 o 
   7   1   5       36.00       54.32      8.38 o 
   8   1   5       61.49       61.43      8.79 o 
   9   1   5       24.11       20.36      7.32 o 
  10   1   5        8.93        9.47      7.06 o 
  11   1   5        7.86        6.38      7.11 o 
  12   1   5        1.06       10.26      7.38 o 
  -7   2   5        1.04        4.18      6.33 o 
  -6   2   5        9.36        3.30      6.59 o 
  -5   2   5       51.38       50.75      8.06 o 
  -4   2   5       66.54       55.20      8.42 o 
  -3   2   5       31.76       38.41      7.75 o 
  -2   2   5       75.48       61.70      8.53 o 
  -1   2   5       21.41       29.56      7.27 o 
   0   2   5       53.56       43.33      7.75 o 
   1   2   5       12.55       29.88      7.11 o 
   2   2   5       75.33       94.24      9.32 o 
   3   2   5      199.50      187.22     11.93 o 
   4   2   5       75.91       90.89      9.26 o 
   5   2   5       23.58       22.18      6.59 o 
   6   2   5        5.97        7.11      6.12 o 
   7   2   5       11.35       10.68      6.38 o 
   8   2   5        2.71       -5.70      5.70 o 
   9   2   5       17.40       11.77      6.59 o 
   0   3   5       33.31       29.09      6.44 o 
   1   3   5        4.41        9.21      6.02 o 
   2   3   5        3.29       -2.15      5.50 o 
                                                 
