# Supplementary material for: Structural basis for the transformation pathways of the sodium naproxen anhydrate–hydrate system
Source: IUCrJ. 2014 Aug 20;1(Pt 5):328–37. doi: 10.1107/S2052252514015450 (PMC4174875; doi:10.1107/S2052252514015450)
Supplement: Supplementary file 3 [file m-01-00328-DH2sup4.rtv]

#==============================================================================
data_DH2
_pd_block_id      DH2
#==============================================================================

loop_
_pd_meas_2theta_scan
_pd_proc_intensity_total
_pd_calc_intensity_total
_pd_proc_ls_weight
     5.00300    506.25000    558.98198      0.00198
     5.02900    524.41000    540.89377      0.00191
     5.05500    561.69010    525.33936      0.00178
     5.08100    492.84000    512.07961      0.00203
     5.10700    484.00000    500.89319      0.00207
     5.13300    492.84000    491.57387      0.00203
     5.15900    470.89000    483.93148      0.00212
     5.18500    510.76000    477.79046      0.00196
     5.21100    479.61000    472.98852      0.00209
     5.23700    497.29000    469.37632      0.00201
     5.26300    479.61000    466.81836      0.00209
     5.28900    445.21000    465.18242      0.00225
     5.31500    479.61000    464.35496      0.00209
     5.34100    488.41000    464.22907      0.00205
     5.36700    510.76000    464.70739      0.00196
     5.39300    479.61000    465.70618      0.00209
     5.41900    484.00000    467.19627      0.00207
     5.44500    462.25000    469.16549      0.00216
     5.47100    462.25000    472.14573      0.00216
     5.49700    501.76000    468.72454      0.00199
     5.52300    501.76000    467.97947      0.00199
     5.54900    492.84000    470.55341      0.00203
     5.57500    484.00000    473.52528      0.00207
     5.60100    475.24010    476.53102      0.00210
     5.62700    470.89000    479.56129      0.00212
     5.65300    453.69010    482.56334      0.00220
     5.67900    453.69010    485.50473      0.00220
     5.70500    449.44000    488.37342      0.00222
     5.73100    484.00000    491.15694      0.00207
     5.75700    510.76000    493.83235      0.00196
     5.78300    497.29000    496.38425      0.00201
     5.80900    497.29000    498.80562      0.00201
     5.83500    475.24010    501.08852      0.00210
     5.86100    479.61000    503.22664      0.00209
     5.88700    497.29000    505.21556      0.00201
     5.91300    492.84000    507.05253      0.00203
     5.93900    453.69010    508.73633      0.00220
     5.96500    466.56000    510.26709      0.00214
     5.99100    510.76000    511.64613      0.00196
     6.01700    492.84000    512.87593      0.00203
     6.04300    510.76000    514.02973      0.00196
     6.06900    533.61000    515.89784      0.00187
     6.09500    524.41000    510.54519      0.00191
     6.12100    529.00000    509.10547      0.00189
     6.14700    497.29000    510.41833      0.00201
     6.17300    492.84000    510.05206      0.00203
     6.19900    501.76000    510.59330      0.00199
     6.22500    497.29000    511.02427      0.00201
     6.25100    501.76000    511.35321      0.00199
     6.27700    515.29000    511.58834      0.00194
     6.30300    538.24010    511.74068      0.00186
     6.32900    519.84000    511.81246      0.00192
     6.35500    501.76000    511.81233      0.00199
     6.38100    515.29000    511.74557      0.00194
     6.40700    515.29000    511.64413      0.00194
     6.43300    524.41000    511.49218      0.00191
     6.45900    519.84000    511.29014      0.00192
     6.48500    533.61000    511.05466      0.00187
     6.51100    538.24010    510.79416      0.00186
     6.53700    492.84000    510.51557      0.00203
     6.56300    533.61000    510.22559      0.00187
     6.58900    519.84000    509.93068      0.00192
     6.61500    538.24010    509.46797      0.00186
     6.64100    515.29000    509.74990      0.00194
     6.66700    510.76000    510.02102      0.00196
     6.69300    497.29000    509.86766      0.00201
     6.71900    479.61000    509.68461      0.00209
     6.74500    506.25000    509.54751      0.00198
     6.77100    492.84000    509.45329      0.00203
     6.79700    501.76000    509.38182      0.00199
     6.82300    510.76000    509.35467      0.00196
     6.84900    533.61000    509.38030      0.00187
     6.87500    524.41000    509.47503      0.00191
     6.90100    497.29000    509.61470      0.00201
     6.92700    519.84000    509.81641      0.00192
     6.95300    519.84000    510.08601      0.00192
     6.97900    479.61000    510.42782      0.00209
     7.00500    524.41000    510.84631      0.00191
     7.03100    519.84000    511.34616      0.00192
     7.05700    552.25000    511.93238      0.00181
     7.08300    547.56000    512.61042      0.00183
     7.10900    542.89010    513.38690      0.00184
     7.13500    552.25000    514.27354      0.00181
     7.16100    561.69010    515.27116      0.00178
     7.18700    510.76000    516.38661      0.00196
     7.21300    484.00000    517.63422      0.00207
     7.23900    475.24010    519.02740      0.00210
     7.26500    529.00000    520.58276      0.00189
     7.29100    529.00000    522.31936      0.00189
     7.31700    484.00000    524.26145      0.00207
     7.34300    547.56000    526.46724      0.00183
     7.36900    538.24010    528.91968      0.00186
     7.39500    547.56000    531.68229      0.00183
     7.42100    552.25000    534.82439      0.00181
     7.44700    547.56000    538.42664      0.00183
     7.47300    529.00000    542.59478      0.00189
     7.49900    571.21000    547.47014      0.00175
     7.52500    630.01000    553.24412      0.00159
     7.55100    580.81000    560.18174      0.00172
     7.57700    590.49010    568.67676      0.00169
     7.60300    585.64000    579.42692      0.00171
     7.62900    620.01000    593.90411      0.00161
     7.65500    635.04000    615.61763      0.00157
     7.68100    681.21000    652.49960      0.00147
     7.70700    767.29000    719.48703      0.00130
     7.73300    864.36000    838.63668      0.00116
     7.75900   1024.00000   1032.78828      0.00098
     7.78500   1274.49010   1311.44734      0.00078
     7.81100   1664.63990   1648.05314      0.00060
     7.83700   2052.08980   1948.01046      0.00049
     7.86300   2294.41020   2069.63795      0.00044
     7.88900   2256.25000   1950.63528      0.00044
     7.91500   1755.61010   1668.39688      0.00057
     7.94100   1176.49000   1348.47561      0.00085
     7.96700    894.00990   1075.66019      0.00112
     7.99300    756.25000    880.57767      0.00132
     8.01900    723.61000    758.38619      0.00138
     8.04500    625.00000    689.25379      0.00160
     8.07100    630.01000    652.80075      0.00159
     8.09700    615.04000    634.53606      0.00163
     8.12300    605.16000    626.19287      0.00165
     8.14900    605.16000    623.51305      0.00165
     8.17500    615.04000    623.86152      0.00163
     8.20100    595.36000    624.64337      0.00168
     8.22700    590.49010    623.29315      0.00169
     8.25300    595.36000    618.74249      0.00168
     8.27900    620.01000    612.00642      0.00161
     8.30500    585.64000    604.93596      0.00171
     8.33100    547.56000    598.92836      0.00183
     8.35700    556.96000    594.64309      0.00180
     8.38300    561.69010    592.23649      0.00178
     8.40900    580.81000    591.61606      0.00172
     8.43500    590.49010    592.51994      0.00169
     8.46100    580.81000    594.67038      0.00172
     8.48700    600.25000    597.74756      0.00167
     8.51300    615.04000    601.32011      0.00163
     8.53900    585.64000    604.78484      0.00171
     8.56500    600.25000    607.39294      0.00167
     8.59100    620.01000    608.46056      0.00161
     8.61700    585.64000    607.63891      0.00171
     8.64300    590.49010    605.17134      0.00169
     8.66900    600.25000    601.67542      0.00167
     8.69500    585.64000    597.82523      0.00171
     8.72100    566.44010    594.12112      0.00177
     8.74700    538.24010    590.83921      0.00186
     8.77300    580.81000    588.08501      0.00172
     8.79900    605.16000    585.86360      0.00165
     8.82500    625.00000    584.13110      0.00160
     8.85100    650.25000    582.82073      0.00154
     8.87700    610.09000    581.86171      0.00164
     8.90300    605.16000    581.18856      0.00165
     8.92900    620.01000    580.74300      0.00161
     8.95500    610.09000    580.47648      0.00164
     8.98100    590.49010    580.35050      0.00169
     9.00700    585.64000    580.33582      0.00171
     9.03300    585.64000    580.41208      0.00171
     9.05900    610.09000    580.57369      0.00164
     9.08500    600.25000    580.97108      0.00167
     9.11100    566.44010    580.75387      0.00177
     9.13700    600.25000    580.91422      0.00167
     9.16300    595.36000    581.35313      0.00168
     9.18900    635.04000    581.85503      0.00157
     9.21500    635.04000    582.42930      0.00157
     9.24100    620.01000    583.08694      0.00161
     9.26700    595.36000    583.85601      0.00168
     9.29300    610.09000    584.77840      0.00164
     9.31900    605.16000    585.92241      0.00165
     9.34500    576.00000    587.39749      0.00174
     9.37100    600.25000    589.36913      0.00167
     9.39700    561.69010    592.06692      0.00178
     9.42300    630.01000    595.77486      0.00159
     9.44900    590.49010    600.79171      0.00169
     9.47500    605.16000    607.34998      0.00165
     9.50100    610.09000    615.47462      0.00164
     9.52700    605.16000    624.74262      0.00165
     9.55300    595.36000    634.11203      0.00168
     9.57900    595.36000    640.56714      0.00168
     9.60500    605.16000    642.71339      0.00165
     9.63100    615.04000    639.94342      0.00163
     9.65700    552.25000    632.94497      0.00181
     9.68300    610.09000    624.37036      0.00164
     9.70900    615.04000    616.03838      0.00163
     9.73500    576.00000    608.97950      0.00174
     9.76100    585.64000    603.50724      0.00171
     9.78700    580.81000    599.54763      0.00172
     9.81300    610.09000    596.84877      0.00164
     9.83900    556.96000    595.11171      0.00180
     9.86500    590.49010    594.07246      0.00169
     9.89100    640.09010    593.55676      0.00156
     9.91700    580.81000    593.31912      0.00172
     9.94300    625.00000    593.27920      0.00160
     9.96900    635.04000    593.40795      0.00157
     9.99500    600.25000    593.67413      0.00167
    10.02100    615.04000    594.00620      0.00163
    10.04700    595.36000    594.42465      0.00168
    10.07300    620.01000    594.91042      0.00161
    10.09900    610.09000    595.46961      0.00164
    10.12500    630.01000    596.11217      0.00159
    10.15100    630.01000    596.83702      0.00159
    10.17700    620.01000    597.66209      0.00161
    10.20300    635.04000    598.60168      0.00157
    10.22900    605.16000    599.63341      0.00165
    10.25500    625.00000    600.79598      0.00160
    10.28100    610.09000    602.10989      0.00164
    10.30700    580.81000    603.60065      0.00172
    10.33300    615.04000    605.29032      0.00163
    10.35900    640.09010    607.19499      0.00156
    10.38500    635.04000    609.31764      0.00157
    10.41100    615.04000    611.64123      0.00163
    10.43700    650.25000    614.07641      0.00154
    10.46300    620.01000    616.46725      0.00161
    10.48900    605.16000    618.60001      0.00165
    10.51500    635.04000    620.28817      0.00157
    10.54100    625.00000    622.18216      0.00160
    10.56700    556.96000    625.58160      0.00180
    10.59300    605.16000    625.64203      0.00165
    10.61900    625.00000    625.04090      0.00160
    10.64500    640.09010    624.31935      0.00156
    10.67100    620.01000    623.65970      0.00161
    10.69700    610.09000    623.16904      0.00164
    10.72300    640.09010    622.89460      0.00156
    10.74900    650.25000    622.84594      0.00154
    10.77500    676.00000    623.01649      0.00148
    10.80100    655.36000    623.36310      0.00153
    10.82700    620.01000    623.88987      0.00161
    10.85300    615.04000    624.57832      0.00163
    10.87900    630.01000    625.45833      0.00159
    10.90500    640.09010    627.32078      0.00156
    10.93100    625.00000    631.43334      0.00160
    10.95700    605.16000    633.11815      0.00165
    10.98300    620.01000    634.64063      0.00161
    11.00900    650.25000    636.28214      0.00154
    11.03500    640.09010    638.04958      0.00156
    11.06100    610.09000    639.96028      0.00164
    11.08700    615.04000    642.04266      0.00163
    11.11300    625.00000    644.55932      0.00160
    11.13900    620.01000    647.02937      0.00161
    11.16500    630.01000    649.65824      0.00159
    11.19100    655.36000    652.53665      0.00153
    11.21700    670.81000    655.71307      0.00149
    11.24300    625.00000    659.25092      0.00160
    11.26900    610.09000    663.20905      0.00164
    11.29500    650.25000    667.67151      0.00154
    11.32100    655.36000    672.75763      0.00153
    11.34700    691.69010    678.61450      0.00145
    11.37300    734.41000    685.43381      0.00136
    11.39900    734.41000    693.46988      0.00136
    11.42500    739.84000    703.06616      0.00135
    11.45100    734.41000    714.69717      0.00136
    11.47700    734.41000    729.01816      0.00136
    11.50300    789.61000    747.02896      0.00127
    11.52900    789.61000    770.43915      0.00127
    11.55500    829.44010    802.92098      0.00121
    11.58100    930.25000    853.93440      0.00107
    11.60700   1056.25000    948.22163      0.00095
    11.63300   1267.36010   1142.70309      0.00079
    11.65900   1656.49010   1542.20816      0.00060
    11.68500   2275.29000   2285.61910      0.00044
    11.71100   3306.25000   3467.09822      0.00030
    11.73700   4556.25000   4995.19689      0.00022
    11.76300   6006.25000   6468.68669      0.00017
    11.78900   7072.80960   7245.69407      0.00014
    11.81500   7259.04100   6891.20203      0.00014
    11.84100   5882.89060   5616.87517      0.00017
    11.86700   3956.41020   4047.17963      0.00025
    11.89300   2520.04000   2704.49681      0.00040
    11.91900   1730.56020   1793.78094      0.00058
    11.94500   1303.21020   1276.02307      0.00077
    11.97100   1169.64000   1016.97131      0.00085
    11.99700    998.56000    894.05344      0.00100
    12.02300    882.09000    832.51310      0.00113
    12.04900    846.81000    797.12370      0.00118
    12.07500    691.69010    773.79931      0.00145
    12.10100    718.24010    756.99072      0.00139
    12.12700    702.25000    743.96342      0.00142
    12.15300    660.49010    732.90795      0.00151
    12.17900    670.81000    722.63871      0.00149
    12.20500    660.49010    712.68085      0.00151
    12.23100    655.36000    703.13092      0.00153
    12.25700    655.36000    694.28951      0.00153
    12.28300    670.81000    686.37540      0.00149
    12.30900    686.44010    679.45038      0.00146
    12.33500    620.01000    673.46257      0.00161
    12.36100    681.21000    668.30424      0.00147
    12.38700    645.16000    663.84946      0.00155
    12.41300    665.64010    659.97272      0.00150
    12.43900    645.16000    656.54884      0.00155
    12.46500    655.36000    653.49162      0.00153
    12.49100    615.04000    650.74686      0.00163
    12.51700    635.04000    648.22986      0.00157
    12.54300    635.04000    645.90021      0.00157
    12.56900    630.01000    643.71871      0.00159
    12.59500    660.49010    641.65807      0.00151
    12.62100    645.16000    639.69732      0.00155
    12.64700    615.04000    637.82003      0.00163
    12.67300    620.01000    635.95326      0.00161
    12.69900    625.00000    633.32870      0.00160
    12.72500    595.36000    628.80505      0.00168
    12.75100    625.00000    627.07669      0.00160
    12.77700    625.00000    625.66859      0.00160
    12.80300    600.25000    624.27952      0.00167
    12.82900    625.00000    622.90811      0.00160
    12.85500    605.16000    621.56003      0.00165
    12.88100    605.16000    620.26335      0.00165
    12.90700    620.01000    618.94760      0.00161
    12.93300    635.04000    617.65280      0.00157
    12.95900    620.01000    616.47346      0.00161
    12.98500    625.00000    615.24746      0.00160
    13.01100    615.04000    613.10044      0.00163
    13.03700    610.09000    608.97708      0.00164
    13.06300    580.81000    608.02731      0.00172
    13.08900    595.36000    606.76973      0.00168
    13.11500    600.25000    605.99342      0.00167
    13.14100    585.64000    605.36739      0.00171
    13.16700    571.21000    604.95135      0.00175
    13.19300    600.25000    604.81712      0.00167
    13.21900    615.04000    605.04984      0.00163
    13.24500    595.36000    605.68152      0.00168
    13.27100    625.00000    606.74729      0.00160
    13.29700    625.00000    608.18580      0.00160
    13.32300    585.64000    609.77413      0.00171
    13.34900    590.49010    611.07021      0.00169
    13.37500    595.36000    611.55192      0.00168
    13.40100    580.81000    610.75013      0.00172
    13.42700    600.25000    608.27787      0.00167
    13.45300    595.36000    604.76300      0.00168
    13.47900    590.49010    600.84224      0.00169
    13.50500    600.25000    596.98982      0.00167
    13.53100    630.01000    593.47848      0.00159
    13.55700    625.00000    590.40965      0.00160
    13.58300    571.21000    587.78178      0.00175
    13.60900    585.64000    585.54490      0.00171
    13.63500    595.36000    583.63145      0.00168
    13.66100    620.01000    581.97398      0.00161
    13.68700    595.36000    580.52797      0.00168
    13.71300    571.21000    579.37076      0.00175
    13.73900    590.49010    578.25660      0.00169
    13.76500    585.64000    577.16438      0.00171
    13.79100    590.49010    576.14464      0.00169
    13.81700    576.00000    575.19465      0.00174
    13.84300    566.44010    574.30893      0.00177
    13.86900    576.00000    573.48433      0.00174
    13.89500    585.64000    572.71944      0.00171
    13.92100    610.09000    572.01985      0.00164
    13.94700    605.16000    571.41137      0.00165
    13.97300    580.81000    570.82188      0.00172
    13.99900    590.49010    570.31495      0.00169
    14.02500    585.64000    570.07889      0.00171
    14.05100    600.25000    569.80160      0.00167
    14.07700    585.64000    569.47562      0.00171
    14.10300    585.64000    569.20508      0.00171
    14.12900    620.01000    569.00146      0.00161
    14.15500    605.16000    568.86720      0.00165
    14.18100    585.64000    568.80450      0.00171
    14.20700    615.04000    568.81564      0.00163
    14.23300    605.16000    568.90304      0.00165
    14.25900    605.16000    569.06926      0.00165
    14.28500    605.16000    569.31702      0.00165
    14.31100    571.21000    569.71871      0.00175
    14.33700    585.64000    570.99796      0.00171
    14.36300    590.49010    573.22594      0.00169
    14.38900    566.44010    574.03838      0.00177
    14.41500    600.25000    574.78927      0.00167
    14.44100    610.09000    575.64318      0.00164
    14.46700    600.25000    576.60439      0.00167
    14.49300    630.01000    577.67755      0.00159
    14.51900    635.04000    578.86769      0.00157
    14.54500    605.16000    580.18029      0.00165
    14.57100    585.64000    581.62138      0.00171
    14.59700    600.25000    583.19758      0.00167
    14.62300    625.00000    584.91622      0.00160
    14.64900    620.01000    586.78551      0.00161
    14.67500    585.64000    588.82343      0.00171
    14.70100    580.81000    591.11783      0.00172
    14.72700    561.69010    593.57954      0.00178
    14.75300    576.00000    596.16749      0.00174
    14.77900    595.36000    598.95997      0.00168
    14.80500    610.09000    601.98564      0.00164
    14.83100    610.09000    605.28532      0.00164
    14.85700    571.21000    608.85473      0.00175
    14.88300    620.01000    612.72989      0.00161
    14.90900    610.09000    616.96045      0.00164
    14.93500    571.21000    621.59722      0.00175
    14.96100    595.36000    626.70069      0.00168
    14.98700    576.00000    632.34345      0.00174
    15.01300    595.36000    638.61076      0.00168
    15.03900    615.04000    645.59874      0.00163
    15.06500    655.36000    653.42290      0.00153
    15.09100    595.36000    662.25917      0.00168
    15.11700    605.16000    672.27280      0.00165
    15.14300    635.04000    683.32985      0.00157
    15.16900    655.36000    695.63193      0.00153
    15.19500    681.21000    709.19718      0.00147
    15.22100    707.56000    723.89707      0.00141
    15.24700    729.00000    739.41112      0.00137
    15.27300    745.29000    755.28199      0.00134
    15.29900    767.29000    771.62841      0.00130
    15.32500    806.56000    788.04318      0.00124
    15.35100    806.56000    801.80018      0.00124
    15.37700    795.24010    814.78823      0.00126
    15.40300    817.96000    828.07431      0.00122
    15.42900    882.09000    842.80746      0.00113
    15.45500    948.64010    860.08915      0.00105
    15.48100    882.09000    880.85841      0.00113
    15.50700    985.96000    906.01984      0.00101
    15.53300    998.56000    935.90013      0.00100
    15.55900   1049.76010    971.43649      0.00095
    15.58500   1128.96020   1015.03641      0.00089
    15.61100   1169.64000   1072.19268      0.00085
    15.63700   1204.09010   1152.42003      0.00083
    15.66300   1324.96010   1264.64950      0.00075
    15.68900   1428.84000   1404.58337      0.00070
    15.71500   1513.21010   1542.54082      0.00066
    15.74100   1624.09000   1630.30835      0.00062
    15.76700   1672.81020   1633.96932      0.00060
    15.79300   1528.81020   1562.03772      0.00065
    15.81900   1428.84000   1454.29393      0.00070
    15.84500   1346.89000   1350.03183      0.00074
    15.87100   1239.04000   1267.09376      0.00081
    15.89700   1162.81020   1204.52178      0.00086
    15.92300   1149.21010   1154.93326      0.00087
    15.94900   1142.43990   1112.63188      0.00088
    15.97500   1102.24000   1075.23264      0.00091
    16.00100   1062.76010   1042.23739      0.00094
    16.02700   1017.61000   1013.66516      0.00098
    16.05300    973.44010    989.48148      0.00103
    16.07900    954.81000    969.50821      0.00105
    16.10500    961.00000    953.47446      0.00104
    16.13100    942.49010    941.07547      0.00106
    16.15700    930.25000    932.01553      0.00107
    16.18300    948.64010    926.03379      0.00105
    16.20900    973.44010    922.91364      0.00103
    16.23500    961.00000    922.45066      0.00104
    16.26100    942.49010    924.47672      0.00106
    16.28700    906.01000    929.11536      0.00110
    16.31300    930.25000    936.12807      0.00107
    16.33900    967.21000    945.35973      0.00103
    16.36500    961.00000    956.56925      0.00104
    16.39100    985.96000    968.86005      0.00101
    16.41700    992.25000    981.57597      0.00101
    16.44300    973.44010    992.95049      0.00103
    16.46900    961.00000   1001.18640      0.00104
    16.49500    942.49010   1005.16681      0.00106
    16.52100    942.49010   1006.97174      0.00106
    16.54700    948.64010   1008.57838      0.00105
    16.57300    954.81000   1006.24281      0.00105
    16.59900    954.81000   1004.85649      0.00105
    16.62500    967.21000   1005.78864      0.00103
    16.65100    985.96000   1009.36063      0.00101
    16.67700    942.49010   1015.39077      0.00106
    16.70300    942.49010   1023.44386      0.00106
    16.72900    979.69010   1033.26126      0.00102
    16.75500   1017.61000   1044.97913      0.00098
    16.78100   1036.84010   1058.97582      0.00096
    16.80700   1036.84010   1075.91911      0.00096
    16.83300   1069.29000   1097.93756      0.00094
    16.85900   1056.25000   1125.84827      0.00095
    16.88500   1075.84000   1154.44771      0.00093
    16.91100   1183.36010   1187.34036      0.00085
    16.93700   1197.16020   1225.62269      0.00084
    16.96300   1190.25000   1270.03709      0.00084
    16.98900   1253.16020   1321.54332      0.00080
    17.01500   1288.81010   1381.13617      0.00078
    17.04100   1260.25000   1449.76279      0.00079
    17.06700   1332.25000   1528.18385      0.00075
    17.09300   1474.56010   1616.75847      0.00068
    17.11900   1592.01010   1715.20763      0.00063
    17.14500   1689.21020   1822.53848      0.00059
    17.17100   1849.00000   1937.50180      0.00054
    17.19700   2025.00000   2060.04153      0.00049
    17.22300   2190.24000   2193.97336      0.00046
    17.24900   2294.41020   2350.91841      0.00044
    17.27500   2490.01030   2556.68190      0.00040
    17.30100   2819.61040   2864.56559      0.00035
    17.32700   3352.41020   3380.40810      0.00030
    17.35300   4329.64060   4287.45061      0.00023
    17.37900   5821.69040   5819.96823      0.00017
    17.40500   8244.64060   8115.76203      0.00012
    17.43100  11130.25000  10957.70965      0.00008
    17.45700  13642.24020  13591.79530      0.00005
    17.48300  15055.29100  14954.89203      0.00004
    17.50900  14981.76070  14406.66484      0.00004
    17.53500  12343.21000  12245.47653      0.00007
    17.56100   9120.25000   9388.89353      0.00011
    17.58700   6544.81010   6750.00067      0.00015
    17.61300   4761.00000   4789.86226      0.00021
    17.63900   3624.04000   3527.16042      0.00028
    17.66500   2862.25000   2772.53509      0.00035
    17.69100   2401.00000   2322.16140      0.00042
    17.71700   2043.04000   2038.85649      0.00049
    17.74300   1874.88990   1848.87958      0.00053
    17.76900   1814.76030   1715.52597      0.00055
    17.79500   1697.44010   1619.27827      0.00059
    17.82100   1681.00000   1548.43636      0.00059
    17.84700   1536.64000   1495.49112      0.00065
    17.87300   1560.25000   1455.57852      0.00064
    17.89900   1616.04000   1425.58121      0.00062
    17.92500   1482.25000   1403.51411      0.00067
    17.95100   1528.81020   1388.11052      0.00065
    17.97700   1552.36010   1378.55871      0.00064
    18.00300   1528.81020   1374.33988      0.00065
    18.02900   1552.36010   1375.12621      0.00064
    18.05500   1489.96020   1380.69759      0.00067
    18.08100   1584.03990   1391.07142      0.00063
    18.10700   1584.03990   1407.73912      0.00063
    18.13300   1513.21010   1427.99329      0.00066
    18.15900   1544.49000   1450.33193      0.00065
    18.18500   1592.01010   1474.74992      0.00063
    18.21100   1584.03990   1498.27973      0.00063
    18.23700   1616.04000   1518.59835      0.00062
    18.26300   1600.00000   1538.42122      0.00063
    18.28900   1536.64000   1552.14621      0.00065
    18.31500   1521.00000   1557.72788      0.00066
    18.34100   1544.49000   1554.76139      0.00065
    18.36700   1552.36010   1544.25516      0.00064
    18.39300   1528.81020   1528.18427      0.00065
    18.41900   1505.43990   1507.63034      0.00066
    18.44500   1513.21010   1485.38277      0.00066
    18.47100   1459.24010   1469.34222      0.00069
    18.49700   1436.41020   1456.73172      0.00070
    18.52300   1466.88990   1449.72013      0.00068
    18.54900   1459.24010   1448.77432      0.00069
    18.57500   1436.41020   1454.58467      0.00070
    18.60100   1421.29000   1467.78077      0.00070
    18.62700   1444.00000   1488.55262      0.00069
    18.65300   1482.25000   1517.19943      0.00067
    18.67900   1521.00000   1553.99703      0.00066
    18.70500   1592.01010   1599.78980      0.00063
    18.73100   1648.36020   1657.66464      0.00061
    18.75700   1730.56020   1734.57901      0.00058
    18.78300   1849.00000   1840.54692      0.00054
    18.80900   1971.36010   1978.60629      0.00051
    18.83500   2190.24000   2130.84421      0.00046
    18.86100   2371.69020   2257.13621      0.00042
    18.88700   2352.25000   2318.04603      0.00043
    18.91300   2294.41020   2303.50427      0.00044
    18.93900   2209.00000   2236.12719      0.00045
    18.96500   2079.36010   2151.40864      0.00048
    18.99100   1989.16020   2076.35168      0.00050
    19.01700   1998.09010   2024.14928      0.00050
    19.04300   2007.03990   2003.87876      0.00050
    19.06900   2016.01010   2034.29500      0.00050
    19.09500   2152.96020   2154.39580      0.00046
    19.12100   2460.16020   2425.72678      0.00041
    19.14700   2981.16020   2920.55131      0.00034
    19.17300   3696.63990   3689.60536      0.00027
    19.19900   4624.00000   4708.69569      0.00022
    19.22500   5791.21000   5815.96217      0.00017
    19.25100   6691.24070   6690.50566      0.00015
    19.27700   6988.96000   6992.68286      0.00014
    19.30300   6593.44090   6607.38334      0.00015
    19.32900   5387.56010   5699.09393      0.00019
    19.35500   4199.04050   4576.84922      0.00024
    19.38100   3192.25000   3526.46471      0.00031
    19.40700   2510.01030   2705.06853      0.00040
    19.43300   2190.24000   2141.14041      0.00046
    19.45900   2016.01010   1789.67749      0.00050
    19.48500   1831.84000   1583.83878      0.00055
    19.51100   1722.25000   1465.62247      0.00058
    19.53700   1624.09000   1396.97446      0.00062
    19.56300   1474.56010   1359.12793      0.00068
    19.58900   1413.76010   1347.55198      0.00071
    19.61500   1383.84010   1365.16960      0.00072
    19.64100   1376.41020   1413.16182      0.00073
    19.66700   1303.21020   1480.75619      0.00077
    19.69300   1303.21020   1540.78581      0.00077
    19.71900   1260.25000   1560.97574      0.00079
    19.74500   1288.81010   1526.47005      0.00078
    19.77100   1253.16020   1449.84662      0.00080
    19.79700   1274.49010   1360.94326      0.00078
    19.82300   1346.89000   1283.71384      0.00074
    19.84900   1274.49010   1229.74564      0.00078
    19.87500   1267.36010   1197.94638      0.00079
    19.90100   1239.04000   1181.43236      0.00081
    19.92700   1246.09000   1173.45617      0.00080
    19.95300   1267.36010   1170.39298      0.00079
    19.97900   1296.00000   1173.04570      0.00077
    20.00500   1274.49010   1173.32252      0.00078
    20.03100   1288.81010   1174.41738      0.00078
    20.05700   1232.01010   1176.80156      0.00081
    20.08300   1225.00000   1180.60796      0.00082
    20.10900   1218.01010   1185.77640      0.00082
    20.13500   1218.01010   1192.37838      0.00082
    20.16100   1197.16020   1200.28112      0.00084
    20.18700   1197.16020   1209.02017      0.00084
    20.21300   1176.49000   1217.70020      0.00085
    20.23900   1176.49000   1225.04536      0.00085
    20.26500   1190.25000   1229.82667      0.00084
    20.29100   1115.56010   1231.41431      0.00090
    20.31700   1225.00000   1229.98776      0.00082
    20.34300   1135.69010   1226.62981      0.00088
    20.36900   1162.81020   1222.58695      0.00086
    20.39500   1190.25000   1218.81528      0.00084
    20.42100   1115.56010   1216.05510      0.00090
    20.44700   1274.49010   1214.67282      0.00078
    20.47300   1253.16020   1214.45717      0.00080
    20.49900   1162.81020   1214.38032      0.00086
    20.52500   1183.36010   1219.42926      0.00085
    20.55100   1246.09000   1223.88595      0.00080
    20.57700   1218.01010   1228.45986      0.00082
    20.60300   1232.01010   1232.69806      0.00081
    20.62900   1239.04000   1236.79386      0.00081
    20.65500   1197.16020   1243.17265      0.00084
    20.68100   1260.25000   1249.81145      0.00079
    20.70700   1232.01010   1257.21834      0.00081
    20.73300   1232.01010   1265.17078      0.00081
    20.75900   1274.49010   1273.73586      0.00078
    20.78500   1303.21020   1283.02982      0.00077
    20.81100   1339.56020   1293.22544      0.00075
    20.83700   1324.96010   1304.59184      0.00075
    20.86300   1303.21020   1317.51592      0.00077
    20.88900   1361.61010   1332.52760      0.00073
    20.91500   1413.76010   1350.11775      0.00071
    20.94100   1444.00000   1369.42893      0.00069
    20.96700   1383.84010   1394.03893      0.00072
    20.99300   1428.84000   1425.35302      0.00070
    21.01900   1513.21010   1462.22162      0.00066
    21.04500   1536.64000   1505.22158      0.00065
    21.07100   1521.00000   1552.61333      0.00066
    21.09700   1632.16020   1600.84298      0.00061
    21.12300   1730.56020   1643.87869      0.00058
    21.14900   1722.25000   1674.84063      0.00058
    21.17500   1689.21020   1689.70745      0.00059
    21.20100   1624.09000   1688.90050      0.00062
    21.22700   1560.25000   1677.37606      0.00064
    21.25300   1497.69010   1662.02397      0.00067
    21.27900   1497.69010   1649.23398      0.00067
    21.30500   1513.21010   1643.62695      0.00066
    21.33100   1474.56010   1648.22779      0.00068
    21.35700   1560.25000   1665.61007      0.00064
    21.38300   1664.63990   1699.73353      0.00060
    21.40900   1672.81020   1759.31341      0.00060
    21.43500   1764.00000   1863.98173      0.00057
    21.46100   1971.36010   2053.45349      0.00051
    21.48700   2371.69020   2395.81643      0.00042
    21.51300   2937.64010   2984.58179      0.00034
    21.53900   3893.76030   3910.89533      0.00026
    21.56500   5184.00000   5206.54149      0.00019
    21.59100   6674.89060   6764.63609      0.00015
    21.61700   8317.44040   8264.16867      0.00012
    21.64300   9389.61040   9210.87229      0.00011
    21.66900   9467.29100   9243.18839      0.00011
    21.69500   8686.24120   8406.01402      0.00012
    21.72100   7242.00980   7015.58139      0.00014
    21.74700   5580.09080   5483.65889      0.00018
    21.77300   4147.36040   4144.86837      0.00024
    21.79900   3214.89010   3145.94175      0.00031
    21.82500   2672.89010   2482.61994      0.00037
    21.85100   2313.61010   2078.29923      0.00043
    21.87700   2088.49000   1843.40129      0.00048
    21.90300   1989.16020   1706.32967      0.00050
    21.92900   1998.09010   1621.25614      0.00050
    21.95500   2025.00000   1563.21102      0.00049
    21.98100   1927.21010   1520.00516      0.00052
    22.00700   1780.84010   1485.92546      0.00056
    22.03300   1648.36020   1458.15246      0.00061
    22.05900   1528.81020   1435.10596      0.00065
    22.08500   1459.24010   1415.77542      0.00069
    22.11100   1428.84000   1399.45769      0.00070
    22.13700   1391.28990   1385.64316      0.00072
    22.16300   1288.81010   1374.24725      0.00078
    22.18900   1239.04000   1367.37847      0.00081
    22.21500   1288.81010   1360.03969      0.00078
    22.24100   1324.96010   1353.49635      0.00075
    22.26700   1310.44010   1348.25340      0.00076
    22.29300   1288.81010   1344.20564      0.00078
    22.31900   1225.00000   1341.20627      0.00082
    22.34500   1246.09000   1339.04821      0.00080
    22.37100   1296.00000   1337.61458      0.00077
    22.39700   1288.81010   1337.88315      0.00078
    22.42300   1281.63990   1336.02843      0.00078
    22.44900   1239.04000   1333.49155      0.00081
    22.47500   1225.00000   1329.85345      0.00082
    22.50100   1211.03990   1324.76386      0.00083
    22.52700   1225.00000   1318.74482      0.00082
    22.55300   1260.25000   1312.10094      0.00079
    22.57900   1218.01010   1305.13646      0.00082
    22.60500   1225.00000   1298.22128      0.00082
    22.63100   1225.00000   1291.65002      0.00082
    22.65700   1190.25000   1285.89704      0.00084
    22.68300   1211.03990   1283.34530      0.00083
    22.70900   1225.00000   1279.34366      0.00082
    22.73500   1267.36010   1275.63173      0.00079
    22.76100   1211.03990   1272.57124      0.00083
    22.78700   1246.09000   1270.27263      0.00080
    22.81300   1204.09010   1268.73922      0.00083
    22.83900   1211.03990   1267.89312      0.00083
    22.86500   1232.01010   1267.04580      0.00081
    22.89100   1246.09000   1263.56847      0.00080
    22.91700   1317.68990   1264.89355      0.00076
    22.94300   1317.68990   1267.49975      0.00076
    22.96900   1288.81010   1270.83439      0.00078
    22.99500   1296.00000   1275.32658      0.00077
    23.02100   1281.63990   1281.36163      0.00078
    23.04700   1332.25000   1290.31424      0.00075
    23.07300   1354.24000   1299.30169      0.00074
    23.09900   1339.56020   1309.84359      0.00075
    23.12500   1383.84010   1322.32738      0.00072
    23.15100   1398.76010   1336.99626      0.00071
    23.17700   1346.89000   1354.11170      0.00074
    23.20300   1324.96010   1373.94525      0.00075
    23.22900   1436.41020   1396.76338      0.00070
    23.25500   1428.84000   1422.80238      0.00070
    23.28100   1513.21010   1452.19650      0.00066
    23.30700   1489.96020   1484.30715      0.00067
    23.33300   1451.61020   1516.34481      0.00069
    23.35900   1513.21010   1555.72992      0.00066
    23.38500   1505.43990   1597.25673      0.00066
    23.41100   1552.36010   1641.40734      0.00064
    23.43700   1648.36020   1688.49482      0.00061
    23.46300   1705.68990   1742.18981      0.00059
    23.48900   1831.84000   1813.25048      0.00055
    23.51500   2007.03990   1926.50249      0.00050
    23.54100   2199.61010   2128.94073      0.00045
    23.56700   2570.49000   2491.80455      0.00039
    23.59300   3249.00000   3094.76848      0.00031
    23.61900   4264.09030   3984.59148      0.00023
    23.64500   5270.75980   5114.36790      0.00019
    23.67100   6336.15970   6283.54022      0.00016
    23.69700   7310.25000   7144.05590      0.00014
    23.72300   7499.55960   7402.18755      0.00013
    23.74900   7225.00000   7040.92806      0.00014
    23.77500   6432.04050   6244.45498      0.00016
    23.80100   5505.64060   5283.44745      0.00018
    23.82700   4719.69040   4411.70737      0.00021
    23.85300   4006.88990   3755.73230      0.00025
    23.87900   3516.49000   3311.26156      0.00028
    23.90500   3136.00000   3009.45982      0.00032
    23.93100   2819.61040   2778.34936      0.00035
    23.95700   2460.16020   2572.77316      0.00041
    23.98300   2209.00000   2377.12283      0.00045
    24.00900   2016.01010   2194.35345      0.00050
    24.03500   1962.49000   2032.97026      0.00051
    24.06100   1936.00000   1898.96062      0.00052
    24.08700   1883.56020   1793.95888      0.00053
    24.11300   1849.00000   1716.53397      0.00054
    24.13900   1764.00000   1663.90314      0.00057
    24.16500   1689.21020   1633.41975      0.00059
    24.19100   1640.25000   1623.90815      0.00061
    24.21700   1640.25000   1637.25711      0.00061
    24.24300   1632.16020   1680.37627      0.00061
    24.26900   1697.44010   1766.87780      0.00059
    24.29500   1883.56020   1917.25585      0.00053
    24.32100   2070.25000   2155.49466      0.00048
    24.34700   2440.36010   2500.61421      0.00041
    24.37300   2926.81030   2952.98333      0.00034
    24.39900   3469.21020   3475.47645      0.00029
    24.42500   4006.88990   3973.22602      0.00025
    24.45100   4369.21000   4303.59099      0.00023
    24.47700   4515.84080   4361.41731      0.00022
    24.50300   4290.25000   4152.34605      0.00023
    24.52900   3856.41040   3752.61147      0.00026
    24.55500   3294.76030   3267.07369      0.00030
    24.58100   2777.29000   2800.05579      0.00036
    24.60700   2430.49000   2416.28937      0.00041
    24.63300   2143.68990   2135.12503      0.00047
    24.65900   1953.64000   1947.68376      0.00051
    24.68500   1797.76010   1833.33584      0.00056
    24.71100   1722.25000   1769.27071      0.00058
    24.73700   1713.96010   1736.19030      0.00058
    24.76300   1648.36020   1719.52144      0.00061
    24.78900   1697.44010   1708.70058      0.00059
    24.81500   1689.21020   1696.15382      0.00059
    24.84100   1624.09000   1675.26691      0.00062
    24.86700   1689.21020   1649.79622      0.00059
    24.89300   1713.96010   1619.20152      0.00058
    24.91900   1656.49010   1585.28114      0.00060
    24.94500   1608.01010   1550.29206      0.00062
    24.97100   1544.49000   1516.64361      0.00065
    24.99700   1505.43990   1485.80915      0.00066
    25.02300   1466.88990   1458.49324      0.00068
    25.04900   1459.24010   1434.84716      0.00069
    25.07500   1451.61020   1414.68942      0.00069
    25.10100   1466.88990   1397.67311      0.00068
    25.12700   1466.88990   1383.39047      0.00068
    25.15300   1428.84000   1371.43024      0.00070
    25.17900   1421.29000   1361.40217      0.00070
    25.20500   1413.76010   1352.67784      0.00071
    25.23100   1361.61010   1342.67710      0.00073
    25.25700   1383.84010   1336.25136      0.00072
    25.28300   1391.28990   1331.14464      0.00072
    25.30900   1406.25000   1326.47066      0.00071
    25.33500   1332.25000   1323.32006      0.00075
    25.36100   1346.89000   1320.25924      0.00074
    25.38700   1274.49010   1317.48048      0.00078
    25.41300   1303.21020   1315.13829      0.00077
    25.43900   1354.24000   1313.27241      0.00074
    25.46500   1339.56020   1311.96879      0.00075
    25.49100   1317.68990   1311.39273      0.00076
    25.51700   1288.81010   1311.79635      0.00078
    25.54300   1391.28990   1313.49357      0.00072
    25.56900   1303.21020   1316.78617      0.00077
    25.59500   1339.56020   1321.81946      0.00075
    25.62100   1346.89000   1328.51171      0.00074
    25.64700   1232.01010   1336.56157      0.00081
    25.67300   1288.81010   1342.80778      0.00078
    25.69900   1253.16020   1346.18645      0.00080
    25.72500   1281.63990   1345.94729      0.00078
    25.75100   1267.36010   1342.73198      0.00079
    25.77700   1339.56020   1337.33918      0.00075
    25.80300   1253.16020   1331.27683      0.00080
    25.82900   1339.56020   1325.92274      0.00075
    25.85500   1324.96010   1322.50999      0.00075
    25.88100   1324.96010   1320.21233      0.00075
    25.90700   1324.96010   1319.03421      0.00075
    25.93300   1369.00000   1318.77463      0.00073
    25.95900   1303.21020   1319.09254      0.00077
    25.98500   1296.00000   1319.55272      0.00077
    26.01100   1317.68990   1318.73960      0.00076
    26.03700   1253.16020   1319.65902      0.00080
    26.06300   1246.09000   1321.01116      0.00080
    26.08900   1288.81010   1322.70268      0.00078
    26.11500   1339.56020   1324.75390      0.00075
    26.14100   1267.36010   1327.07264      0.00079
    26.16700   1288.81010   1329.44373      0.00078
    26.19300   1246.09000   1331.37554      0.00080
    26.21900   1253.16020   1332.39247      0.00080
    26.24500   1246.09000   1332.09658      0.00080
    26.27100   1296.00000   1330.33703      0.00077
    26.29700   1267.36010   1327.36777      0.00079
    26.32300   1281.63990   1323.44937      0.00078
    26.34900   1274.49010   1318.44926      0.00078
    26.37500   1267.36010   1313.32154      0.00079
    26.40100   1246.09000   1308.38453      0.00080
    26.42700   1317.68990   1303.88591      0.00076
    26.45300   1332.25000   1299.97701      0.00075
    26.47900   1303.21020   1296.73709      0.00077
    26.50500   1281.63990   1294.06576      0.00078
    26.53100   1354.24000   1290.54406      0.00074
    26.55700   1346.89000   1289.47766      0.00074
    26.58300   1332.25000   1289.02715      0.00075
    26.60900   1346.89000   1289.61773      0.00074
    26.63500   1376.41020   1291.22066      0.00073
    26.66100   1369.00000   1294.12919      0.00073
    26.68700   1310.44010   1298.96256      0.00076
    26.71300   1346.89000   1307.10445      0.00074
    26.73900   1376.41020   1321.57463      0.00073
    26.76500   1398.76010   1348.34765      0.00071
    26.79100   1413.76010   1397.55702      0.00071
    26.81700   1451.61020   1483.10078      0.00069
    26.84300   1576.09010   1618.86835      0.00063
    26.86900   1738.89000   1810.91920      0.00058
    26.89500   1944.81020   2046.83921      0.00051
    26.92100   2209.00000   2285.47656      0.00045
    26.94700   2430.49000   2459.28636      0.00041
    26.97300   2520.04000   2512.50256      0.00040
    26.99900   2440.36010   2442.05349      0.00041
    27.02500   2227.84010   2280.92074      0.00045
    27.05100   1998.09010   2075.31285      0.00050
    27.07700   1772.41020   1874.80967      0.00056
    27.10300   1576.09010   1712.01669      0.00063
    27.12900   1489.96020   1593.55360      0.00067
    27.15500   1466.88990   1509.84951      0.00068
    27.18100   1444.00000   1449.27072      0.00069
    27.20700   1413.76010   1403.43438      0.00071
    27.23300   1413.76010   1367.46672      0.00071
    27.25900   1406.25000   1341.72216      0.00071
    27.28500   1346.89000   1326.52807      0.00074
    27.31100   1369.00000   1320.99517      0.00073
    27.33700   1383.84010   1325.00478      0.00072
    27.36300   1383.84010   1338.40165      0.00072
    27.38900   1383.84010   1361.71877      0.00072
    27.41500   1398.76010   1396.61797      0.00071
    27.44100   1459.24010   1445.39646      0.00069
    27.46700   1528.81020   1510.47394      0.00065
    27.49300   1600.00000   1593.86375      0.00063
    27.51900   1624.09000   1696.40430      0.00062
    27.54500   1713.96010   1816.96362      0.00058
    27.57100   1840.41020   1953.94902      0.00054
    27.59700   1971.36010   2110.54995      0.00051
    27.62300   2199.61010   2295.46612      0.00045
    27.64900   2430.49000   2512.16719      0.00041
    27.67500   2745.76030   2745.22982      0.00036
    27.70100   2872.96020   2950.56859      0.00035
    27.72700   3003.03980   3063.27534      0.00033
    27.75300   3058.08980   3040.34727      0.00033
    27.77900   2830.24000   2891.02227      0.00035
    27.80500   2611.21020   2652.04158      0.00038
    27.83100   2304.00000   2367.90339      0.00043
    27.85700   2116.00000   2088.70529      0.00047
    27.88300   1849.00000   1850.84856      0.00054
    27.90900   1681.00000   1668.23318      0.00059
    27.93500   1624.09000   1538.57963      0.00062
    27.96100   1528.81020   1451.73607      0.00065
    27.98700   1505.43990   1395.75976      0.00066
    28.01300   1398.76010   1360.17798      0.00071
    28.03900   1406.25000   1337.26773      0.00071
    28.06500   1444.00000   1322.01690      0.00069
    28.09100   1421.29000   1311.46640      0.00070
    28.11700   1398.76010   1303.94787      0.00071
    28.14300   1354.24000   1298.58715      0.00074
    28.16900   1361.61010   1294.77144      0.00073
    28.19500   1332.25000   1291.68797      0.00075
    28.22100   1354.24000   1290.10094      0.00074
    28.24700   1260.25000   1289.52645      0.00079
    28.27300   1310.44010   1289.50915      0.00076
    28.29900   1246.09000   1290.17689      0.00080
    28.32500   1354.24000   1291.33652      0.00074
    28.35100   1274.49010   1292.89674      0.00078
    28.37700   1288.81010   1294.79440      0.00078
    28.40300   1332.25000   1297.07350      0.00075
    28.42900   1281.63990   1300.35019      0.00078
    28.45500   1267.36010   1303.98762      0.00079
    28.48100   1296.00000   1306.88981      0.00077
    28.50700   1303.21020   1309.83311      0.00077
    28.53300   1267.36010   1312.92362      0.00079
    28.55900   1296.00000   1316.02558      0.00077
    28.58500   1303.21020   1318.44144      0.00077
    28.61100   1303.21020   1321.56897      0.00077
    28.63700   1274.49010   1324.90070      0.00078
    28.66300   1317.68990   1328.19705      0.00076
    28.68900   1383.84010   1331.61516      0.00072
    28.71500   1354.24000   1335.08274      0.00074
    28.74100   1406.25000   1338.61386      0.00071
    28.76700   1413.76010   1342.28980      0.00071
    28.79300   1391.28990   1346.36976      0.00072
    28.81900   1332.25000   1350.26720      0.00075
    28.84500   1361.61010   1354.38408      0.00073
    28.87100   1451.61020   1359.06257      0.00069
    28.89700   1474.56010   1365.09167      0.00068
    28.92300   1451.61020   1374.14959      0.00069
    28.94900   1459.24010   1388.91519      0.00069
    28.97500   1436.41020   1412.24851      0.00070
    29.00100   1413.76010   1444.99954      0.00071
    29.02700   1406.25000   1483.97177      0.00071
    29.05300   1406.25000   1519.47163      0.00071
    29.07900   1451.61020   1540.17096      0.00069
    29.10500   1421.29000   1543.08374      0.00070
    29.13100   1406.25000   1528.95774      0.00071
    29.15700   1436.41020   1504.63107      0.00070
    29.18300   1421.29000   1476.93153      0.00070
    29.20900   1391.28990   1452.04381      0.00072
    29.23500   1406.25000   1433.07222      0.00071
    29.26100   1436.41020   1420.06195      0.00070
    29.28700   1444.00000   1411.07168      0.00069
    29.31300   1436.41020   1403.42817      0.00070
    29.33900   1413.76010   1397.00216      0.00071
    29.36500   1391.28990   1390.29470      0.00072
    29.39100   1398.76010   1383.20683      0.00071
    29.41700   1383.84010   1376.29202      0.00072
    29.44300   1369.00000   1370.31926      0.00073
    29.46900   1391.28990   1365.64549      0.00072
    29.49500   1406.25000   1361.60625      0.00071
    29.52100   1406.25000   1356.54602      0.00071
    29.54700   1398.76010   1348.63645      0.00071
    29.57300   1391.28990   1337.75051      0.00072
    29.59900   1376.41020   1324.76621      0.00073
    29.62500   1317.68990   1310.96757      0.00076
    29.65100   1303.21020   1297.81055      0.00077
    29.67700   1361.61010   1286.39965      0.00073
    29.70300   1354.24000   1277.26812      0.00074
    29.72900   1317.68990   1270.51061      0.00076
    29.75500   1317.68990   1265.91582      0.00076
    29.78100   1274.49010   1263.26748      0.00078
    29.80700   1274.49010   1262.40541      0.00078
    29.83300   1296.00000   1262.90665      0.00077
    29.85900   1310.44010   1266.67482      0.00076
    29.88500   1324.96010   1273.06213      0.00075
    29.91100   1339.56020   1282.71464      0.00075
    29.93700   1339.56020   1296.33284      0.00075
    29.96300   1339.56020   1316.04332      0.00075
    29.98900   1310.44010   1340.87564      0.00076
    30.01500   1354.24000   1374.65322      0.00074
    30.04100   1391.28990   1423.30257      0.00072
    30.06700   1444.00000   1497.47981      0.00069
    30.09300   1489.96020   1614.17971      0.00067
    30.11900   1592.01010   1796.24777      0.00063
    30.14500   1806.25000   2066.66407      0.00055
    30.17100   2097.63990   2437.08889      0.00048
    30.19700   2621.44020   2891.77298      0.00038
    30.22300   3226.24000   3369.67436      0.00031
    30.24900   3721.00000   3760.69971      0.00027
    30.27500   4044.96020   3951.05188      0.00025
    30.30100   4006.88990   3897.68872      0.00025
    30.32700   3648.16020   3638.75273      0.00027
    30.35300   3047.04000   3241.11916      0.00033
    30.37900   2693.61010   2781.46374      0.00037
    30.40500   2152.96020   2340.23461      0.00046
    30.43100   1874.88990   1973.45497      0.00053
    30.45700   1672.81020   1700.21485      0.00060
    30.48300   1608.01010   1513.54252      0.00062
    30.50900   1521.00000   1394.54049      0.00066
    30.53500   1436.41020   1322.62359      0.00070
    30.56100   1436.41020   1280.70096      0.00070
    30.58700   1398.76010   1256.97179      0.00071
    30.61300   1383.84010   1245.00684      0.00072
    30.63900   1354.24000   1241.29367      0.00074
    30.66500   1376.41020   1245.10282      0.00073
    30.69100   1421.29000   1257.02898      0.00070
    30.71700   1497.69010   1278.59219      0.00067
    30.74300   1459.24010   1311.75353      0.00069
    30.76900   1466.88990   1358.43019      0.00068
    30.79500   1489.96020   1420.01698      0.00067
    30.82100   1466.88990   1496.24358      0.00068
    30.84700   1536.64000   1583.70384      0.00065
    30.87300   1584.03990   1673.87631      0.00063
    30.89900   1632.16020   1752.37259      0.00061
    30.92500   1705.68990   1802.51156      0.00059
    30.95100   1648.36020   1813.55123      0.00061
    30.97700   1672.81020   1786.55514      0.00060
    31.00300   1640.25000   1729.40984      0.00061
    31.02900   1497.69010   1652.48469      0.00067
    31.05500   1489.96020   1567.58580      0.00067
    31.08100   1451.61020   1485.71693      0.00069
    31.10700   1436.41020   1414.26336      0.00070
    31.13300   1303.21020   1357.04157      0.00077
    31.15900   1260.25000   1314.05153      0.00079
    31.18500   1317.68990   1282.00972      0.00076
    31.21100   1281.63990   1260.22618      0.00078
    31.23700   1267.36010   1247.25596      0.00079
    31.26300   1239.04000   1242.23097      0.00081
    31.28900   1176.49000   1245.11191      0.00085
    31.31500   1204.09010   1256.22040      0.00083
    31.34100   1183.36010   1275.17889      0.00085
    31.36700   1204.09010   1299.84261      0.00083
    31.39300   1274.49010   1325.75290      0.00078
    31.41900   1225.00000   1347.79474      0.00082
    31.44500   1324.96010   1363.88753      0.00075
    31.47100   1361.61010   1376.70676      0.00073
    31.49700   1332.25000   1391.57889      0.00075
    31.52300   1369.00000   1415.37384      0.00073
    31.54900   1451.61020   1457.07913      0.00069
    31.57500   1497.69010   1527.14961      0.00067
    31.60100   1648.36020   1636.57145      0.00061
    31.62700   1866.24010   1795.85429      0.00054
    31.65300   2209.00000   2012.58283      0.00045
    31.67900   2621.44020   2289.85696      0.00038
    31.70500   2981.16020   2619.46170      0.00034
    31.73100   3306.25000   2971.35203      0.00030
    31.75700   3540.25000   3288.80800      0.00028
    31.78300   3612.01030   3499.40782      0.00028
    31.80900   3552.16020   3555.46960      0.00028
    31.83500   3352.41020   3460.99414      0.00030
    31.86100   3080.25000   3248.72065      0.00032
    31.88700   2809.00000   2956.77187      0.00036
    31.91300   2410.81030   2630.45096      0.00041
    31.93900   2097.63990   2315.05349      0.00048
    31.96500   1866.24010   2040.51216      0.00054
    31.99100   1689.21020   1818.39878      0.00059
    32.01700   1513.21010   1647.81032      0.00066
    32.04300   1406.25000   1521.46150      0.00071
    32.06900   1354.24000   1429.86036      0.00074
    32.09500   1339.56020   1363.29458      0.00075
    32.12100   1303.21020   1314.98622      0.00077
    32.14700   1296.00000   1280.29150      0.00077
    32.17300   1303.21020   1254.76195      0.00077
    32.19900   1253.16020   1235.82502      0.00080
    32.22500   1296.00000   1219.96367      0.00077
    32.25100   1310.44010   1207.12744      0.00076
    32.27700   1267.36010   1196.73307      0.00079
    32.30300   1253.16020   1188.34272      0.00080
    32.32900   1232.01010   1181.71853      0.00081
    32.35500   1246.09000   1176.62925      0.00080
    32.38100   1239.04000   1172.93819      0.00081
    32.40700   1211.03990   1170.55917      0.00083
    32.43300   1211.03990   1169.44287      0.00083
    32.45900   1183.36010   1169.57668      0.00085
    32.48500   1162.81020   1170.93098      0.00086
    32.51100   1169.64000   1173.52285      0.00085
    32.53700   1162.81020   1177.47085      0.00086
    32.56300   1135.69010   1182.82562      0.00088
    32.58900   1190.25000   1189.76616      0.00084
    32.61500   1190.25000   1198.14156      0.00084
    32.64100   1204.09010   1208.12226      0.00083
    32.66700   1183.36010   1219.86696      0.00085
    32.69300   1183.36010   1233.42520      0.00085
    32.71900   1183.36010   1248.94224      0.00085
    32.74500   1156.00000   1266.51630      0.00087
    32.77100   1190.25000   1286.20532      0.00084
    32.79700   1281.63990   1308.01974      0.00078
    32.82300   1339.56020   1331.91313      0.00075
    32.84900   1428.84000   1357.83139      0.00070
    32.87500   1528.81020   1385.41588      0.00065
    32.90100   1552.36010   1414.40087      0.00064
    32.92700   1640.25000   1444.54050      0.00061
    32.95300   1672.81020   1475.58520      0.00060
    32.97900   1831.84000   1507.30594      0.00055
    33.00500   1730.56020   1539.69685      0.00058
    33.03100   1755.61010   1572.86638      0.00057
    33.05700   1772.41020   1607.03771      0.00056
    33.08300   1747.24000   1642.49344      0.00057
    33.10900   1755.61010   1679.47258      0.00057
    33.13500   1755.61010   1718.00741      0.00057
    33.16100   1738.89000   1757.68832      0.00058
    33.18700   1840.41020   1797.37153      0.00054
    33.21300   1866.24010   1834.86361      0.00054
    33.23900   1989.16020   1866.75229      0.00050
    33.26500   2079.36010   1890.00267      0.00048
    33.29100   2061.16020   1900.74122      0.00049
    33.31700   2106.81010   1896.54209      0.00047
    33.34300   2052.08980   1877.10030      0.00049
    33.36900   1866.24010   1844.05508      0.00054
    33.39500   1755.61010   1800.54769      0.00057
    33.42100   1713.96010   1750.42840      0.00058
    33.44700   1592.01010   1697.86277      0.00063
    33.47300   1474.56010   1646.72028      0.00068
    33.49900   1436.41020   1599.85895      0.00070
    33.52500   1317.68990   1559.33966      0.00076
    33.55100   1317.68990   1526.44655      0.00076
    33.57700   1253.16020   1501.74820      0.00080
    33.60300   1267.36010   1485.29156      0.00079
    33.62900   1310.44010   1476.72906      0.00076
    33.65500   1324.96010   1475.08507      0.00075
    33.68100   1361.61010   1479.05706      0.00073
    33.70700   1466.88990   1486.60235      0.00068
    33.73300   1544.49000   1494.86903      0.00065
    33.75900   1584.03990   1500.76902      0.00063
    33.78500   1616.04000   1501.46518      0.00062
    33.81100   1552.36010   1499.70104      0.00064
    33.83700   1552.36010   1496.20590      0.00064
    33.86300   1552.36010   1493.41272      0.00064
    33.88900   1497.69010   1494.40780      0.00067
    33.91500   1497.69010   1502.51874      0.00067
    33.94100   1436.41020   1520.79835      0.00070
    33.96700   1376.41020   1551.33155      0.00073
    33.99300   1482.25000   1594.41846      0.00067
    34.01900   1552.36010   1647.73552      0.00064
    34.04500   1697.44010   1706.03108      0.00059
    34.07100   1780.84010   1762.08782      0.00056
    34.09700   1849.00000   1810.28573      0.00054
    34.12300   1927.21010   1848.17828      0.00052
    34.14900   2007.03990   1880.11204      0.00050
    34.17500   2034.01030   1915.07200      0.00049
    34.20100   2025.00000   1965.05072      0.00049
    34.22700   2070.25000   2044.46116      0.00048
    34.25300   2199.61010   2168.97718      0.00045
    34.27900   2420.64010   2353.65082      0.00041
    34.30500   2704.00000   2610.81338      0.00037
    34.33100   2926.81030   2946.95543      0.00034
    34.35700   3375.61040   3357.09508      0.00030
    34.38300   3906.25000   3816.86177      0.00026
    34.40900   4316.49070   4274.49593      0.00023
    34.43500   4733.44040   4653.07806      0.00021
    34.46100   5112.25000   4875.92999      0.00020
    34.48700   5155.24020   4904.08817      0.00019
    34.51300   4858.09080   4753.80899      0.00021
    34.53900   4502.40970   4464.06257      0.00022
    34.56500   4057.69020   4081.23372      0.00025
    34.59100   3696.63990   3657.99858      0.00027
    34.61700   3306.25000   3246.68267      0.00030
    34.64300   2883.69020   2885.71403      0.00035
    34.66900   2580.63990   2593.58083      0.00039
    34.69500   2352.25000   2372.93075      0.00043
    34.72100   2162.25000   2217.38480      0.00046
    34.74700   2034.01030   2116.67048      0.00049
    34.77300   1980.25000   2059.54359      0.00050
    34.79900   1962.49000   2035.14309      0.00051
    34.82500   1989.16020   2033.44081      0.00050
    34.85100   2070.25000   2045.14035      0.00048
    34.87700   2052.08980   2061.72785      0.00049
    34.90300   1971.36010   2076.52079      0.00051
    34.92900   1998.09010   2080.21234      0.00050
    34.95500   2016.01010   2070.32855      0.00050
    34.98100   1953.64000   2045.98857      0.00051
    35.00700   1918.43990   2008.55380      0.00052
    35.03300   1971.36010   1961.04380      0.00051
    35.05900   2016.01010   1907.45937      0.00050
    35.08500   2016.01010   1851.96628      0.00050
    35.11100   2007.03990   1798.42871      0.00050
    35.13700   2007.03990   1750.03604      0.00050
    35.16300   1918.43990   1709.20404      0.00052
    35.18900   1849.00000   1677.65254      0.00054
    35.21500   1780.84010   1656.49883      0.00056
    35.24100   1697.44010   1646.23563      0.00059
    35.26700   1576.09010   1646.56289      0.00063
    35.29300   1528.81020   1656.02911      0.00065
    35.31900   1528.81020   1671.31083      0.00065
    35.34500   1560.25000   1686.85188      0.00064
    35.37100   1513.21010   1695.59739      0.00066
    35.39700   1544.49000   1691.93742      0.00065
    35.42300   1544.49000   1674.42902      0.00065
    35.44900   1474.56010   1645.06106      0.00068
    35.47500   1482.25000   1606.83551      0.00067
    35.50100   1428.84000   1563.23046      0.00070
    35.52700   1459.24010   1518.32729      0.00069
    35.55300   1466.88990   1475.98620      0.00068
    35.57900   1406.25000   1438.77528      0.00071
    35.60500   1482.25000   1407.78321      0.00067
    35.63100   1482.25000   1383.09494      0.00067
    35.65700   1482.25000   1364.32150      0.00067
    35.68300   1466.88990   1350.96671      0.00068
    35.70900   1466.88990   1342.60624      0.00068
    35.73500   1436.41020   1338.86270      0.00070
    35.76100   1474.56010   1339.57611      0.00068
    35.78700   1436.41020   1344.19382      0.00070
    35.81300   1466.88990   1351.49684      0.00068
    35.83900   1459.24010   1359.34570      0.00069
    35.86500   1398.76010   1364.72861      0.00071
    35.89100   1398.76010   1364.56947      0.00071
    35.91700   1324.96010   1357.59332      0.00075
    35.94300   1281.63990   1345.45631      0.00078
    35.96900   1253.16020   1326.48087      0.00080
    35.99500   1239.04000   1303.38142      0.00081
    36.02100   1246.09000   1277.81802      0.00080
    36.04700   1115.56010   1251.78061      0.00090
    36.07300   1102.24000   1226.93756      0.00091
    36.09900   1211.03990   1204.39800      0.00083
    36.12500   1176.49000   1184.91368      0.00085
    36.15100   1169.64000   1168.49993      0.00085
    36.17700   1149.21010   1154.91693      0.00087
    36.20300   1089.00000   1143.91859      0.00092
    36.22900   1142.43990   1135.19929      0.00088
    36.25500   1102.24000   1128.31148      0.00091
    36.28100   1115.56010   1122.81981      0.00090
    36.30700   1149.21010   1118.36057      0.00087
    36.33300   1122.25000   1114.44725      0.00089
    36.35900   1089.00000   1110.71368      0.00092
    36.38500   1128.96020   1106.91746      0.00089
    36.41100   1142.43990   1102.87480      0.00088
    36.43700   1128.96020   1098.58497      0.00089
    36.46300   1122.25000   1094.19504      0.00089
    36.48900   1156.00000   1089.93801      0.00087
    36.51500   1135.69010   1085.83222      0.00088
    36.54100   1149.21010   1082.16422      0.00087
    36.56700   1149.21010   1079.65852      0.00087
    36.59300   1162.81020   1079.46162      0.00086
    36.61900   1156.00000   1084.07204      0.00087
    36.64500   1142.43990   1097.25948      0.00088
    36.67100   1204.09010   1123.54477      0.00083
    36.69700   1260.25000   1164.42770      0.00079
    36.72300   1267.36010   1214.58572      0.00079
    36.74900   1232.01010   1261.62438      0.00081
    36.77500   1288.81010   1291.93170      0.00078
    36.80100   1288.81010   1298.95671      0.00078
    36.82700   1310.44010   1286.15864      0.00076
    36.85300   1267.36010   1262.09240      0.00079
    36.87900   1274.49010   1234.71788      0.00078
    36.90500   1239.04000   1209.63046      0.00081
    36.93100   1204.09010   1192.99990      0.00083
    36.95700   1169.64000   1190.85474      0.00085
    36.98300   1183.36010   1202.21799      0.00085
    37.00900   1190.25000   1221.76842      0.00084
    37.03500   1197.16020   1240.94477      0.00084
    37.06100   1176.49000   1252.55948      0.00085
    37.08700   1169.64000   1254.64332      0.00085
    37.11300   1169.64000   1249.51250      0.00085
    37.13900   1176.49000   1240.00894      0.00085
    37.16500   1149.21010   1228.93778      0.00087
    37.19100   1142.43990   1219.09653      0.00088
    37.21700   1142.43990   1213.15364      0.00088
    37.24300   1115.56010   1212.58490      0.00090
    37.26900   1162.81020   1217.43346      0.00086
    37.29500   1211.03990   1226.57187      0.00083
    37.32100   1246.09000   1238.34184      0.00080
    37.34700   1246.09000   1250.85134      0.00080
    37.37300   1274.49010   1262.70690      0.00078
    37.39900   1376.41020   1272.96281      0.00073
    37.42500   1361.61010   1280.90003      0.00073
    37.45100   1332.25000   1286.38133      0.00075
    37.47700   1354.24000   1289.87713      0.00074
    37.50300   1376.41020   1292.31366      0.00073
    37.52900   1354.24000   1294.73648      0.00074
    37.55500   1288.81010   1297.82084      0.00078
    37.58100   1281.63990   1302.45828      0.00078
    37.60700   1296.00000   1308.98640      0.00077
    37.63300   1296.00000   1317.47341      0.00077
    37.65900   1274.49010   1327.56966      0.00078
    37.68500   1296.00000   1339.76972      0.00077
    37.71100   1346.89000   1354.03375      0.00074
    37.73700   1324.96010   1370.90171      0.00075
    37.76300   1324.96010   1390.90146      0.00075
    37.78900   1354.24000   1416.32126      0.00074
    37.81500   1428.84000   1451.91807      0.00070
    37.84100   1474.56010   1500.58377      0.00068
    37.86700   1576.09010   1568.62598      0.00063
    37.89300   1681.00000   1663.23718      0.00059
    37.91900   1823.29000   1793.03996      0.00055
    37.94500   1998.09010   1966.81673      0.00050
    37.97100   2199.61010   2191.99614      0.00045
    37.99700   2381.43990   2472.31264      0.00042
    38.02300   2745.76030   2804.22635      0.00036
    38.04900   3169.68990   3171.70546      0.00032
    38.07500   3600.00000   3540.18502      0.00028
    38.10100   3806.89010   3855.36273      0.00026
    38.12700   4044.96020   4058.39005      0.00025
    38.15300   4083.21020   4115.70629      0.00024
    38.17900   3918.76030   4034.13175      0.00026
    38.20500   3806.89010   3842.71625      0.00026
    38.23100   3660.25000   3570.19446      0.00027
    38.25700   3260.41020   3246.33592      0.00031
    38.28300   2905.21020   2907.65311      0.00034
    38.30900   2590.81010   2589.31481      0.00039
    38.33500   2332.88990   2314.59373      0.00043
    38.36100   2162.25000   2092.46156      0.00046
    38.38700   1998.09010   1921.04844      0.00050
    38.41300   1866.24010   1791.28536      0.00054
    38.43900   1689.21020   1690.91682      0.00059
    38.46500   1640.25000   1608.94938      0.00061
    38.49100   1576.09010   1538.57865      0.00063
    38.51700   1482.25000   1476.40713      0.00067
    38.54300   1505.43990   1420.05728      0.00066
    38.56900   1413.76010   1368.13295      0.00071
    38.59500   1346.89000   1320.88733      0.00074
    38.62100   1310.44010   1279.41439      0.00076
    38.64700   1225.00000   1244.35494      0.00082
    38.67300   1246.09000   1215.57125      0.00080
    38.69900   1190.25000   1192.42063      0.00084
    38.72500   1232.01010   1174.11041      0.00081
    38.75100   1190.25000   1159.99203      0.00084
    38.77700   1246.09000   1149.77312      0.00080
    38.80300   1260.25000   1143.56634      0.00079
    38.82900   1260.25000   1141.66551      0.00079
    38.85500   1225.00000   1144.08333      0.00082
    38.88100   1288.81010   1150.16204      0.00078
    38.90700   1204.09010   1158.70048      0.00083
    38.93300   1232.01010   1168.89893      0.00081
    38.95900   1190.25000   1180.88507      0.00084
    38.98500   1156.00000   1195.78998      0.00087
    39.01100   1162.81020   1214.28673      0.00086
    39.03700   1156.00000   1235.20662      0.00087
    39.06300   1176.49000   1255.02994      0.00085
    39.08900   1135.69010   1268.55268      0.00088
    39.11500   1135.69010   1271.23681      0.00088
    39.14100   1142.43990   1262.04160      0.00088
    39.16700   1115.56010   1243.75555      0.00090
    39.19300   1135.69010   1218.67712      0.00088
    39.21900   1089.00000   1188.66775      0.00092
    39.24500   1108.88990   1156.36252      0.00090
    39.27100   1075.84000   1124.85736      0.00093
    39.29700   1004.89010   1096.73909      0.00100
    39.32300   1017.61000   1073.00624      0.00098
    39.34900   1062.76010   1054.45283      0.00094
    39.37500   1036.84010   1040.27535      0.00096
    39.40100   1024.00000   1029.66121      0.00098
    39.42700   1030.41020   1021.89128      0.00097
    39.45300   1069.29000   1016.23206      0.00094
    39.47900   1095.61010   1012.13486      0.00091
    39.50500   1069.29000   1009.25072      0.00094
    39.53100   1030.41020   1007.31397      0.00097
    39.55700   1049.76010   1006.28394      0.00095
    39.58300   1043.28990   1006.09997      0.00096
    39.60900   1075.84000   1006.78522      0.00093
    39.63500   1069.29000   1008.41329      0.00094
    39.66100   1024.00000   1011.07872      0.00098
    39.68700   1043.28990   1014.96384      0.00096
    39.71300   1075.84000   1020.26471      0.00093
    39.73900   1075.84000   1027.36359      0.00093
    39.76500   1043.28990   1036.74364      0.00096
    39.79100   1082.41020   1048.85761      0.00092
    39.81700   1089.00000   1064.25031      0.00092
    39.84300   1056.25000   1083.49663      0.00095
    39.86900   1056.25000   1107.10381      0.00095
    39.89500   1075.84000   1135.39515      0.00093
    39.92100   1128.96020   1168.31556      0.00089
    39.94700   1176.49000   1205.14205      0.00085
