# Supplementary material for: Structural basis for the transformation pathways of the sodium naproxen anhydrate–hydrate system
Source: IUCrJ. 2014 Aug 20;1(Pt 5):328–37. doi: 10.1107/S2052252514015450 (PMC4174875; doi:10.1107/S2052252514015450)
Supplement: Supplementary file 4 [file m-01-00328-sup2.txt]

#==============================================================================
data_AH_min
#==============================================================================
_symmetry_cell_setting          monoclinic
_symmetry_space_group_name_H-M  'P 21'
_symmetry_Int_Tables_number     4

loop_
_symmetry_equiv_pos_site_id
_symmetry_equiv_pos_as_xyz
1 x,y,z
2 -x,y+0.50,-z

_cell_length_a                  20.4472
_cell_length_b                  6.0641
_cell_length_c                  9.4421
_cell_angle_alpha               90.000
_cell_angle_beta                101.178
_cell_angle_gamma               90.000
_cell_volume                    1148.55

loop_
_atom_site_label
_atom_site_type_symbol
_atom_site_fract_x
_atom_site_fract_y
_atom_site_fract_z
NA1    Na   0.47695    0.11730    0.57950
NA2    Na   0.50826    0.87350    0.89597
O1     O    0.43640    0.80314    0.67133
O2     O    0.45523    0.48403    0.56507
O3     O    0.06255    0.28842    0.11692
C1     C    0.16484    0.18614    0.28262
C2     C    0.21557    0.24977    0.40036
C3     C    0.26880    0.10723    0.45841
C4     C    0.31947    0.17701    0.56736
C5     C    0.32072    0.39362    0.62386
C6     C    0.26726    0.53163    0.57416
C7     C    0.21388    0.46369    0.46401
C8     C    0.15852    0.60233    0.41185
C9     C    0.10904    0.53637    0.30018
C10    C    0.11285    0.32903    0.23245
C11    C    0.38056    0.47186    0.73313
C12    C    0.42774    0.59664    0.65091
C13    C    0.36197    0.60808    0.85485
C14    C    0.06795    0.09171    0.03551
H1     H    0.16870    0.02590    0.23254
H3     H    0.26929   -0.05906    0.41450
H4     H    0.35884    0.06089    0.61279
H6     H    0.26541    0.69707    0.61887
H8     H    0.15588    0.76346    0.46180
H9     H    0.06647    0.64265    0.26011
H11    H    0.40886    0.32492    0.77893
H13A   H    0.32514    0.52241    0.90564
H13B   H    0.34054    0.76765    0.81578
H13C   H    0.40604    0.64176    0.93858
H14A   H    0.02349    0.08603   -0.05009
H14B   H    0.06894   -0.05663    0.10347
H14C   H    0.11345    0.09505   -0.01047
O1A    O    0.53944    0.51336    0.92669
O2A    O    0.54343    0.19372    0.80738
O3A    O    0.94122    0.27378    1.36854
C1A    C    0.85944    0.20043    1.14889
C2A    C    0.80110    0.27158    1.05296
C3A    C    0.77206    0.14824    0.92924
C4A    C    0.71509    0.22090    0.83855
C5A    C    0.68354    0.42050    0.86507
C6A    C    0.71159    0.54396    0.98452
C7A    C    0.77001    0.47493    1.07981
C8A    C    0.79874    0.60032    1.20325
C9A    C    0.85503    0.52821    1.29525
C10A   C    0.88581    0.32690    1.26825
C11A   C    0.61824    0.48567    0.76822
C12A   C    0.56215    0.39075    0.83792
C13A   C    0.61013    0.73302    0.74303
C14A   C    0.97169    0.06493    1.35290
H1A    H    0.88257    0.04605    1.12621
H3A    H    0.79532   -0.00596    0.90584
H4A    H    0.69329    0.12273    0.74435
H6A    H    0.68839    0.69735    1.00939
H8A    H    0.77524    0.75468    1.22563
H9A    H    0.87649    0.62213    1.39157
H11A   H    0.61539    0.39966    0.66444
H13D   H    0.64597    0.79445    0.67989
H13E   H    0.61820    0.82561    0.84472
H13F   H    0.55975    0.77144    0.68354
H14D   H    1.01170    0.04535    1.44747
H14E   H    0.99207    0.06175    1.25310
H14F   H    0.93511   -0.06910    1.35055

#==============================================================================
data_MH_min
#==============================================================================
_symmetry_cell_setting          monoclinic
_symmetry_space_group_name_H-M  'P 21'
_symmetry_Int_Tables_number     4

loop_
_symmetry_equiv_pos_site_id
_symmetry_equiv_pos_as_xyz
1 x,y,z
2 -x,y+0.50,-z

_cell_length_a                  21.0563
_cell_length_b                  5.6516
_cell_length_c                  5.2278
_cell_angle_alpha               90.000
_cell_angle_beta                92.007
_cell_angle_gamma               90.000
_cell_volume                    621.74

loop_
_atom_site_label
_atom_site_type_symbol
_atom_site_fract_x
_atom_site_fract_y
_atom_site_fract_z
NA1    Na    0.47224    0.20772    0.33336
O1W    O     0.46945    0.21838   -0.09879
H1W    H     0.44960    0.35109   -0.19731
H2W    H     0.45245    0.07705   -0.19060
O1     O     0.41776    0.50746    0.54180
O2     O     0.42950    0.90145    0.54964
O3     O     0.04844    0.79883    1.24512
C1     C     0.14482    0.93379    1.04649
C2     C     0.19135    0.89158    0.86280
C3     C     0.24209    1.05098    0.82529
C4     C     0.28739    1.00406    0.64891
C5     C     0.28515    0.79432    0.49931
C6     C     0.23533    0.63921    0.52926
C7     C     0.18777    0.68301    0.70793
C8     C     0.13660    0.52444    0.74257
C9     C     0.09159    0.56832    0.92016
C10    C     0.09580    0.77452    1.07445
C11    C     0.33826    0.74639    0.31624
C12    C     0.39954    0.71476    0.47951
C13    C     0.32592    0.53952    0.13558
C14    C     0.05250    0.99835    1.41404
H1     H     0.14896    1.09249    1.16371
H3     H     0.24467    1.21316    0.93793
H4     H     0.32639    1.12832    0.62436
H6     H     0.23167    0.47739    0.41637
H8     H     0.13360    0.36450    0.62603
H9     H     0.05192    0.44725    0.94413
H11    H     0.34459    0.90866    0.20298
H13A   H     0.28165    0.56882    0.02329
H13B   H     0.32210    0.37305    0.24255
H13C   H     0.36465    0.52109    0.00184
H14A   H     0.01092    0.99052    1.53336
H14B   H     0.05139    1.16503    1.30443
H14C   H     0.09631    0.98959    1.53487

#==============================================================================
data_DH1_min
#==============================================================================
_symmetry_cell_setting          triclinic
_symmetry_space_group_name_H-M  'P 1'
_symmetry_Int_Tables_number     1

loop_
_symmetry_equiv_pos_site_id
_symmetry_equiv_pos_as_xyz
1 x,y,z

_cell_length_a                  21.5126
_cell_length_b                  5.6881
_cell_length_c                  5.4277
_cell_angle_alpha               89.366
_cell_angle_beta                86.366
_cell_angle_gamma               92.340
_cell_volume                    662.21

loop_
_atom_site_label
_atom_site_type_symbol
_atom_site_fract_x
_atom_site_fract_y
_atom_site_fract_z
NA1   Na  0.43364   0.36381   0.60188
NA2   Na  0.56600   0.64394   0.39661
O1W   O   0.46052   0.15104   0.24109
O2W   O   0.53881   0.88200   0.73911
O3W   O   0.54241   0.35000   0.68658
O4W   O   0.45957   0.67803   0.31399
H1W   H   0.50421   0.20848   0.19391
H2W   H   0.44153   0.11061   0.08297
H3W   H   0.49364   0.89123   0.78871
H4W   H   0.56176   0.89308   0.89514
H5W   H   0.55584   0.37171   0.85671
H6W   H   0.54505   0.17563   0.66933
H7W   H   0.43969   0.63938   0.15699
H8W   H   0.45990   0.85367   0.31792
O1    O   0.39323   0.61279   0.90455
O2    O   0.41449   0.99712   0.81742
O3    O   0.04680   0.84844   1.74845
C1    C   0.13845   0.99432   1.49717
C2    C   0.18163   0.95512   1.29537
C3    C   0.23088   1.11983   1.22503
C4    C   0.27285   1.07685   1.03048
C5    C   0.26840   0.86617   0.89378
C6    C   0.22025   0.70483   0.95732
C7    C   0.17612   0.74453   1.15532
C8    C   0.12644   0.58039   1.22294
C9    C   0.08478   0.62100   1.41827
C10   C   0.09089   0.82920   1.55762
C11   C   0.31780   0.82403   0.68828
C12   C   0.37985   0.80831   0.81070
C13   C   0.30439   0.60881   0.53292
C14   C   0.05221   1.05085   1.90154
H1    H   0.14393   1.15527   1.60159
H3    H   0.23502   1.28276   1.32732
H4    H   0.31081   1.20572   0.98173
H6    H   0.21535   0.54139   0.85610
H8    H   0.12198   0.41898   1.11783
H9    H   0.04624   0.49557   1.46775
H11   H   0.32176   0.98121   0.56704
H13A  H   0.25955   0.62471   0.44984
H13B  H   0.30228   0.44736   0.64711
H13C  H   0.34059   0.59491   0.38236
H14A  H   0.01294   1.03738   2.03990
H14B  H   0.04938   1.21410   1.79216
H14C  H   0.09653   1.05251   1.99242
O1A   O   0.58213   0.31399   0.14982
O2A   O   0.60925  -0.06420   0.12514
O3A   O   0.95278   0.33397  -0.71308
C1A   C   0.86099   0.45140  -0.46549
C2A   C   0.81728   0.39740  -0.26461
C3A   C   0.76783   0.54602  -0.19852
C4A   C   0.72476   0.48607  -0.00759
C5A   C   0.72842   0.27400   0.13003
C6A   C   0.77722   0.12985   0.07299
C7A   C   0.82228   0.18680  -0.12186
C8A   C   0.87206   0.03862  -0.18506
C9A   C   0.91413   0.09320  -0.37982
C10A  C   0.90843   0.30070  -0.52250
C11A  C   0.67727   0.20969   0.32775
C12A  C   0.61835   0.14717   0.19257
C13A  C   0.69284   0.01366   0.50362
C14A  C   0.94744   0.53444  -0.87119
H1A   H   0.85582   0.61146  -0.57271
H3A   H   0.76439   0.71019  -0.30103
H4A   H   0.68679   0.60287   0.03837
H6A   H   0.78175  -0.03358   0.17586
H8A   H   0.87605  -0.12255  -0.07764
H9A   H   0.95254  -0.02055  -0.42700
H11A  H   0.66753   0.36863   0.43523
H13D  H   0.69917  -0.15166   0.40383
H13E  H   0.65549  -0.01527   0.64933
H13F  H   0.73598   0.06105   0.59206
H14D  H   0.98704   0.53431  -1.00783
H14E  H   0.94974   0.69870  -0.76558
H14F  H   0.90335   0.52109  -0.96366

#==============================================================================
data_DH2_min
#==============================================================================
_symmetry_cell_setting            triclinic
_symmetry_Int_Tables_number       1
_symmetry_space_group_name_H-M    'P 1'

_symmetry_equiv_pos_site_id
_symmetry_equiv_pos_as_xyz
1 x,y,z

_cell_length_a                    22.1271
_cell_length_b                    5.7914
_cell_length_c                    10.5622
_cell_angle_alpha                 88.1923
_cell_angle_beta                  99.7538
_cell_angle_gamma                 92.3886
_cell_volume                      1332.38

loop_
_atom_site_label
_atom_site_type_symbol
_atom_site_fract_x
_atom_site_fract_y
_atom_site_fract_z
Na1    Na    0.42716   0.42702   0.50526
Na2    Na    0.56037   0.63993   0.46088
O1W    O     0.46229   0.16165   0.36067
O2W    O     0.53083   0.89186   0.61999
O3W    O     0.52882   0.36522   0.60603
O4W    O     0.45855   0.69645   0.35146
H1W    H     0.50649   0.20833   0.36843
H2W    H     0.44504   0.20772   0.26967
H3W    H     0.48741   0.84400   0.62210
H4W    H     0.55340   0.85640   0.70892
H5W    H     0.55230   0.40838   0.69230
H6W    H     0.52962   0.19289   0.60696
H7W    H     0.43651   0.66159   0.26321
H8W    H     0.45862   0.86931   0.35692
Na3    Na    0.44080  -0.07981   1.02268
Na4    Na    0.56891   0.13953   0.96295
O5W    O     0.46581  -0.34564   0.86693
O6W    O     0.53917   0.41169   1.11406
O7W    O     0.54413  -0.12204   1.12584
O8W    O     0.46586   0.18192   0.85713
H9W    H     0.50909  -0.29582   0.86550
H10w   H     0.44335  -0.30503   0.77879
H11w   H     0.49452   0.37277   1.11082
H12w   H     0.55805   0.36196   1.20354
H13w   H     0.56545  -0.08845   1.21497
H14w   H     0.54488  -0.29439   1.11970
H15w   H     0.44443   0.14930   0.76806
H16w   H     0.46496   0.35358   0.86356
O1A    O     0.40606   0.73514   0.62592
O2A    O     0.39376   1.11830   0.62213
O3A    O     0.04606   0.86427   0.91118
C1A    C     0.13071   1.02827   0.81343
C2A    C     0.17275   0.99749   0.72864
C3A    C     0.21694   1.17179   0.70797
C4A    C     0.26036   1.13310   0.63333
C5A    C     0.26283   0.91831   0.57399
C6A    C     0.21826   0.74923   0.58774
C7A    C     0.17233   0.78477   0.66333
C8A    C     0.12592   0.61467   0.67908
C9A    C     0.08483   0.64835   0.75999
C10A   C     0.08807   0.85409   0.83030
C11A   C     0.31388   0.88625   0.49640
C12A   C     0.37591   0.91594   0.58750
C13A   C     0.30845   0.66327   0.42184
C14A   C     0.04771   1.06982   0.98379
H1A    H     0.13361   1.18955   0.86477
H2A    H     0.21704   1.33621   0.75548
H3A    H     0.29535   1.26664   0.62304
H6A    H     0.21752   0.58383   0.54081
H8A    H     0.12318   0.45502   0.62617
H9A    H     0.04910   0.51818   0.77199
H11A   H     0.31242   1.03438   0.42759
H13A   H     0.26404   0.64576   0.35755
H13B   H     0.31237   0.51140   0.48738
H13C   H     0.34458   0.66169   0.36223
H14A   H     0.00995   1.05109   1.03852
H14B   H     0.04093   1.22384   0.91950
H14C   H     0.09180   1.09317   1.04928
O1B    O     0.58564   0.31007   0.35978
O2B    O     0.61167  -0.06215   0.36531
O3B    O     0.94700   0.33693   0.11642
C1B    C     0.86044   0.45984   0.20956
C2B    C     0.81762   0.40453   0.29275
C3B    C     0.77141   0.55733   0.30973
C4B    C     0.72711   0.49154   0.38188
C5B    C     0.72661   0.27010   0.44302
C6B    C     0.77278   0.12211   0.43248
C7B    C     0.81894   0.18484   0.35875
C8B    C     0.86589   0.03273   0.34479
C9B    C     0.90771   0.09060   0.26596
C10B   C     0.90427   0.30354   0.19557
C11B   C     0.67395   0.19869   0.51290
C12B   C     0.61941   0.14212   0.40607
C13B   C     0.68716  -0.00036   0.61031
C14B   C     0.94333   0.54339   0.03767
H1B    H     0.85702   0.62414   0.15629
H2B    H     0.77044   0.72664   0.26138
H3B    H     0.69086   0.61000   0.38986
H6B    H     0.77418  -0.04818   0.47978
H8B    H     0.86799  -0.13273   0.39709
H9B    H     0.94396  -0.02551   0.25524
H11B   H     0.66169   0.35098   0.56177
H13D   H     0.69302  -0.16135   0.56221
H13E   H     0.64936  -0.02762   0.66490
H13F   H     0.72943   0.03509   0.67897
H14D   H     0.98127   0.54256  -0.01652
H14E   H     0.94839   0.69845   0.09718
H14F   H     0.89911   0.54845  -0.02804
O1C    O     0.42004   0.26491   1.11779
O2C    O     0.38470   0.62285   1.11877
O3C    O     0.05333   0.36445   1.41380
C1C    C     0.11476   0.50050   1.25356
C2C    C     0.16393   0.45909   1.18786
C3C    C     0.18245   0.61904   1.09644
C4C    C     0.23119   0.57606   1.03614
C5C    C     0.26466   0.37222   1.06330
C6C    C     0.24670   0.21181   1.15063
C7C    C     0.19665   0.24995   1.21376
C8C    C     0.17817   0.08845   1.30472
C9C    C     0.13118   0.13261   1.36894
C10C   C     0.09898   0.34007   1.34323
C11C   C     0.31902   0.33402   0.99727
C12C   C     0.37873   0.41480   1.08393
C13C   C     0.32157   0.08572   0.95517
C14C   C     0.02194   0.57716   1.39749
H1C    H     0.09071   0.66113   1.23299
H3C    H     0.15757   0.77782   1.07413
H4C    H     0.24439   0.70078   0.96544
H6C    H     0.27070   0.05053   1.17199
H8C    H     0.20250  -0.07170   1.32507
H9C    H     0.11904   0.01266   1.44300
H11C   H     0.31480   0.45149   0.91222
H13G   H     0.27694   0.02856   0.90222
H13H   H     0.35511   0.07589   0.88989
H13I   H     0.33343  -0.03319   1.03776
H14G   H    -0.01086   0.56936   1.46437
H14H   H    -0.00238   0.59758   1.29809
H14I   H     0.05457   0.72456   1.42092
O1D    O     0.59223  -0.18756   0.86211
O2D    O     0.60122  -0.56449   0.82770
O3D    O     0.94880  -0.16445   0.60490
C1D    C     0.88283  -0.08187   0.75960
C2D    C     0.83284  -0.15683   0.82060
C3D    C     0.81332  -0.02811   0.91719
C4D    C     0.76415  -0.10605   0.97355
C5D    C     0.73081  -0.31332   0.93558
C6D    C     0.75001  -0.44399   0.84360
C7D    C     0.80100  -0.37230   0.78615
C8D    C     0.82141  -0.50684   0.69298
C9D    C     0.86979  -0.43172   0.63501
C10D   C     0.90108  -0.21803   0.66873
C11D   C     0.67510  -0.39130   0.99435
C12D   C     0.61851  -0.38091   0.88764
C13D   C     0.68220  -0.63481   1.05440
C14D   C     0.97566   0.06431   0.61833
H1D    H     0.90621   0.08313   0.78596
H3D    H     0.83779   0.13387   0.94715
H4D    H     0.75035  -0.00600   1.04883
H6D    H     0.72531  -0.60533   0.81319
H8D    H     0.79767  -0.67106   0.66614
H9D    H     0.88378  -0.53165   0.55993
H11D   H     0.66911  -0.26708   1.06751
H13J   H     0.72738  -0.64986   1.11407
H13K   H     0.64775  -0.67422   1.11641
H13L   H     0.67800  -0.76207   0.97820
H14J   H     1.01131   0.07689   0.55796
H14K   H     0.94065   0.19193   0.58482
H14L   H     0.99599   0.09637   0.71894
